# Supplementary material for: Life history and habitat do not mediate temporal changes in body size due to climate warming in rodents
Source: PeerJ. 2020 Sep 24;8:e9792. doi: 10.7717/peerj.9792 (PMC7520088; doi:10.7717/peerj.9792)
Supplement: Supplemental Information 1 [file peerj-08-9792-s001.csv]

Museum	Museum_Number	Family	Genus	Species	Country	Province	Year	Latitude	Longitude	TWCLS	GLS	BW	MXTRL	NAW	IOC	ZYW	PC. 1	bio_1	bio_12	elevation
DNMNH	63	Muridae	Desmodillus	auricularis	South Africa	Northern Cape	1903	-27.45	23.43333333	2	34.18	17.91	4.98	4.76	5.78	19.19	3.8259	176	473	1320
DNMNH	4744	Muridae	Desmodillus	auricularis	South Africa	Western Cape	1926	-31.55	18.35	2	35.54	17.77	4.26	4.6	5.82	19.77	1.2972	184	166	47
DNMNH	5073	Muridae	Desmodillus	auricularis	South Africa	Western Cape	1927	-33.57833333	18.98166667	2	36.95	19.03	4.58	4.71	6.08	21.17	4.011	180	646	99
DNMNH	5075	Muridae	Desmodillus	auricularis	South Africa	Northern Cape	1927	-28.78333	20.7	1	38.49	19.12	5.3	5.11	6.48	21.79	-0.40363	202	137	665
DNMNH	5077	Muridae	Desmodillus	auricularis	South Africa	Northern Cape	1926	-31.46667	19.78333	3	36.76	19.02	5.12	4.74	6.17	21.48	1.9932	164	216	985
DNMNH	5080	Muridae	Desmodillus	auricularis	South Africa	Northern Cape	1926	-31.38333	21.033333	2	38.43	19.15	5.12	4.59	6.14	21.27	0.10774	169	170	1061
DNMNH	5082	Muridae	Desmodillus	auricularis	South Africa	Western Cape	1926	-31.78333333	18.61666667	2	35.34	18.48	4.65	4.61	5.96	19.19	2.8137	193	171	28
DNMNH	5387	Muridae	Desmodillus	auricularis	South Africa	North West	1928	-27.65	25.51666667	3	35.53	17.38	4.87	4.88	5.95	19.1	-0.63952	179	485	1233
DNMNH	5389	Muridae	Desmodillus	auricularis	South Africa	Northern Cape	1928	-26.95	24.73333333	3	31.98	17.62	4.23	4.18	5.6	18.52	0.47518	180	475	1206
DNMNH	5696	Muridae	Desmodillus	auricularis	Namibia	Namibia	1928	-27.15	18.03333	2	35.62	18.18	4.75	5	5.93	19.76	2.3912	201	119	941
DNMNH	5697	Muridae	Desmodillus	auricularis	Namibia	Namibia	1928	-27.15	18.03333	3	34.78	18.31	4.76	4.69	5.8	19.52	6.4744	201	119	941
DNMNH	5698	Muridae	Desmodillus	auricularis	Namibia	Namibia	1928	-27.15	18.03333	2	36.2	18.44	5.26	5.04	6.03	20.48	1.9035	201	119	941
DNMNH	5700	Muridae	Desmodillus	auricularis	Namibia	Namibia	1929	-27.15	18.03333	1	37.28	18.82	4.57	5.17	5.9	20.66	0.80942	201	119	941
DNMNH	6371	Muridae	Desmodillus	auricularis	Botswana	Botswana	1930	-22.1	22.45	3	36.44	18.77	4.28	4.76	5.74	21.43	-0.88716	212	386	1049
DNMNH	6373	Muridae	Desmodillus	auricularis	Botswana	Botswana	1930	-22.1	22.45	3	33.89	17.04	4.75	4.49	5.47	18.97	-1.5855	212	386	1049
DNMNH	6374	Muridae	Desmodillus	auricularis	Botswana	Botswana	1930	-22.1	22.45	1	37.26	20.07	4.92	5.21	6.7	22.07	1.0646	212	386	1049
DNMNH	6902	Muridae	Desmodillus	auricularis	South Africa	Northern Cape	1932	-26.78333	20.08333	3	35.85	18.85	4.62	4.78	5.94	21.21	2.1617	203	175	835
DNMNH	7618	Muridae	Desmodillus	auricularis	Namibia	Namibia	1933	-17.91667	15.95	2	33.02	16.09	4.55	4.67	5.55	18.43	-0.73864	225	470	1099
DNMNH	7620	Muridae	Desmodillus	auricularis	Namibia	Namibia	1932	-18.90916667	16.97833333	3	33.84	17.53	4.22	4.51	5.55	19.32	0.16262	227	481	1129
DNMNH	8085	Muridae	Desmodillus	auricularis	Namibia	Namibia	1937	-25.85	16.55	3	35.47	18.48	4.85	4.66	5.86	20.33	1.6443	141	196	1697
DNMNH	8086	Muridae	Desmodillus	auricularis	South Africa	Northern Cape	1937	-30.9667	22.35	3	33.3	17.54	4.69	4.51	5.61	19.11	-3.6911	150	254	1451
DNMNH	8087	Muridae	Desmodillus	auricularis	South Africa	Northern Cape	1937	-29.6	17.9	1	34.6	18.46	4.72	4.81	5.75	20.03	-1.5544	164	198	1049
DNMNH	8088	Muridae	Desmodillus	auricularis	South Africa	Northern Cape	1937	-29.6	17.9	2	34.43	17.51	4.38	4.62	6.15	19.45	-1.099	164	198	1049
DNMNH	8798	Muridae	Desmodillus	auricularis	South Africa	Western Cape	1937	-32.7	18.86667	3	32.78	17.5	4.7	4.47	6.33	18.78	0.65677	182	333	110
DNMNH	12121	Muridae	Desmodillus	auricularis	South Africa	Northern Cape	1957	-26.45	20.56667	3	35.77	18.32	5.05	4.63	6.15	19.7	-0.55335	200	217	903
DNMNH	12444	Muridae	Desmodillus	auricularis	South Africa	Northern Cape	1957	-25.766667	20.383333	3	37.35	19.53	4.95	4.87	6.27	21	-0.43228	199	229	960
DNMNH	12544	Muridae	Desmodillus	auricularis	South Africa	North West	1953	-27.58333333	25.45	2	34.51	18.06	4.6	4.76	5.84	19.34	-1.1115	177	485	1264
DNMNH	12546	Muridae	Desmodillus	auricularis	South Africa	North West	1953	-27.58333333	25.45	2	35.36	18.2	5.12	4.85	5.96	20.31	-0.92324	177	485	1264
DNMNH	12549	Muridae	Desmodillus	auricularis	South Africa	North West	1953	-27.58333333	25.45	2	35.65	18.3	4.7	4.56	5.71	20.35	3.0864	177	485	1264
DNMNH	13608	Muridae	Desmodillus	auricularis	South Africa	North West	1954	-27.58333333	25.45	2	33.9	18.3	5.02	4.92	5.67	19.52	1.9341	177	485	1264
DNMNH	13610	Muridae	Desmodillus	auricularis	South Africa	North West	1954	-27.58333333	25.45	3	32.78	17.3	4.45	4.24	5.56	18.95	1.7018	177	485	1264
DNMNH	13613	Muridae	Desmodillus	auricularis	South Africa	North West	1954	-27.58333333	25.45	2	34.5	17.88	4.78	4.7	5.77	19.38	-1.5471	177	485	1264
DNMNH	14802	Muridae	Desmodillus	auricularis	Namibia	Namibia	1965	-23.55	15.03333	1	37.46	18.93	4.99	5.06	5.75	21.5	-1.7818	210	20	406
DNMNH	14806	Muridae	Desmodillus	auricularis	Namibia	Namibia	1965	-23.55	15.03333	1	35.78	17.74	4.9	5	6.11	19.15	-0.44452	210	20	406
DNMNH	14808	Muridae	Desmodillus	auricularis	Namibia	Namibia	1965	-23.55	15.03333	1	39.1	19.01	4.99	5.21	6.22	20.5	0.47387	210	20	406
DNMNH	15135	Muridae	Desmodillus	auricularis	Namibia	Namibia	1965	-18.18333	12.51667	2	34.35	17.64	4.91	4.89	5.61	19.57	3.1359	180	103	782
DNMNH	16185	Muridae	Desmodillus	auricularis	South Africa	Northern Cape	1966	-26.45	20.56667	2	37.99	19.71	4.97	5.03	5.95	22.43	1.3375	200	217	903
DNMNH	16197	Muridae	Desmodillus	auricularis	South Africa	Northern Cape	1966	-26.45	20.56667	3	33.04	18.36	4.74	4.89	5.62	19.95	0.22155	200	217	903
DNMNH	16198	Muridae	Desmodillus	auricularis	South Africa	Northern Cape	1966	-26.45	20.56667	2	37.13	18.34	4.81	5.15	6.34	20.87	-3.2362	200	217	903
DNMNH	16199	Muridae	Desmodillus	auricularis	South Africa	Northern Cape	1966	-26.45	20.56667	2	37.26	19.79	4.71	4.52	6.06	21.94	0.28971	200	217	903
DNMNH	16200	Muridae	Desmodillus	auricularis	South Africa	Northern Cape	1966	-26.45	20.56667	3	33.72	18.09	4.9	4.61	5.7	19.47	-0.93448	200	217	903
DNMNH	16202	Muridae	Desmodillus	auricularis	South Africa	Northern Cape	1966	-26.45	20.56667	3	35.66	18.33	4.78	4.92	6.06	20.78	0.099558	200	217	903
DNMNH	16963	Muridae	Desmodillus	auricularis	South Africa	Northern Cape	1970	-25.81667	20.01667	1	36.95	16.7	4.72	5.05	6.05	18.72	1.9864	196	221	974
DNMNH	16965	Muridae	Desmodillus	auricularis	South Africa	Northern Cape	1970	-25.81667	20.01667	3	32.1	17.09	4.55	4.63	5.64	18.94	-0.24678	196	221	974
DNMNH	16969	Muridae	Desmodillus	auricularis	South Africa	Northern Cape	1970	-25.81667	20.01667	2	34.21	17.98	4.59	4.72	5.58	19.54	-2.3881	196	221	974
DNMNH	22976	Muridae	Desmodillus	auricularis	Botswana	Botswana	1944	-20.5	22.66667	1	36.03	17.96	4.8	4.88	6.36	19.6	2.517	223	417	925
DNMNH	22982	Muridae	Desmodillus	auricularis	South Africa	Northern Cape	1947	-28.25	24.25	3	33.67	18.09	4.91	4.8	5.87	19.49	-1.8373	180	433	1171
DNMNH	22984	Muridae	Desmodillus	auricularis	South Africa	Northern Cape	1947	-28.85	23.25	2	35.23	17.78	4.74	4.39	5.54	19.52	-0.49189	165	321	1303
DNMNH	22986	Muridae	Desmodillus	auricularis	South Africa	Northern Cape	1947	-26.95	24.73333	2	34.12	17.84	4.83	4.85	6.09	19.57	0.34583	180	475	1206
DNMNH	22987	Muridae	Desmodillus	auricularis	Botswana	Botswana	1965	-20.3333	23.81667	2	35.74	17.76	4.77	4.98	6.38	19.71	2.3377	221	414	937
DNMNH	22991	Muridae	Desmodillus	auricularis	South Africa	Northern Cape	1962	-26.45	20.56667	1	36.1	18.75	5.09	4.96	6.59	21.17	1.7926	200	217	903
DNMNH	22999	Muridae	Desmodillus	auricularis	South Africa	Northern Cape	1947	-28.33333	24.71667	2	37.15	19.06	5.13	5.25	6.32	21.48	1.4617	183	431	1125
DNMNH	23001	Muridae	Desmodillus	auricularis	South Africa	Northern Cape	1947	-30.9	27.65	2	36.98	19.11	4.8	4.72	6.02	21.09	1.2181	117	692	2048
DNMNH	23004	Muridae	Desmodillus	auricularis	South Africa	Free State	1962	-29.9107	24.6363	2	35.28	18.15	4.98	4.75	6.05	19.97	0.077891	183	346	1107
DNMNH	23006	Muridae	Desmodillus	auricularis	South Africa	Northern Cape	1947	-28.85	23.25	3	35.75	18.06	4.39	4.73	5.76	19.8	-0.38055	165	321	1303
DNMNH	23008	Muridae	Desmodillus	auricularis	South Africa	Northern Cape	1962	-26.45	20.56667	1	39.76	20.36	5.1	5.3	7.62	23.05	0.69869	200	217	903
DNMNH	23012	Muridae	Desmodillus	auricularis	Botswana	Botswana	1965	-20.3333	23.81667	3	35.73	17.88	4.58	4.65	5.73	19.68	0.63856	221	414	937
DNMNH	23013	Muridae	Desmodillus	auricularis	South Africa	Northern Cape	1962	-26.45	20.56667	2	33.7	16.56	4.46	4.5	5.91	18.29	-0.50813	200	217	903
DNMNH	23016	Muridae	Desmodillus	auricularis	South Africa	Northern Cape	1947	-30.9	27.65	2	35.54	18.07	4.9	4.69	6.22	20.07	-2.9736	117	692	2048
DNMNH	23017	Muridae	Desmodillus	auricularis	South Africa	Northern Cape	1947	-30.9	27.65	2	36.3	17.66	4.73	4.49	5.92	19.49	1.8115	117	692	2048
DNMNH	23018	Muridae	Desmodillus	auricularis	South Africa	Eastern Cape	1960	-30.38333	29.21667	3	36.5	19.03	4.69	4.63	5.73	20.68	-1.5785	142	803	1577
DNMNH	23019	Muridae	Desmodillus	auricularis	South Africa	Eastern Cape	1959	-33.75	25.46667	2	36.43	18.82	4.68	4.7	5.63	20.51	0.67213	179	439	130
DNMNH	23021	Muridae	Desmodillus	auricularis	South Africa	Eastern Cape	1959	-33.75	25.46667	2	37.44	19.23	5.04	4.87	5.86	21.33	0.52659	179	439	130
DNMNH	23022	Muridae	Desmodillus	auricularis	South Africa	Eastern Cape	1959	-33.55	25.7	2	34.85	18.39	4.7	4.54	6.11	20.37	3.1816	185	390	55
DNMNH	23024	Muridae	Desmodillus	auricularis	South Africa	Eastern Cape	1949	-33.13334	26.61667	2	35.12	17.35	4.36	4.55	5.62	19.19	0.35947	187	504	280
DNMNH	23026	Muridae	Desmodillus	auricularis	South Africa	Northern Cape	1947	-27.45	23.4333	2	37.78	19.27	5	4.92	6.17	21.38	2.0437	176	473	1320
DNMNH	23034	Muridae	Desmodillus	auricularis	Namibia	Namibia	1951	-25.01667	16.75	2	34.66	16.73	4.66	4.78	5.82	19.1	-0.60786	164	155	1383
DNMNH	23036	Muridae	Desmodillus	auricularis	South Africa	Northern Cape	1947	-27.93333	22.73333	2	33.95	18.14	4.92	4.51	5.9	20.69	-4.3171	170	357	1267
DNMNH	23041	Muridae	Desmodillus	auricularis	Namibia	Namibia	1950	-26.81667	17.78333	2	36.06	18.36	4.79	4.86	5.83	20.33	-0.74035	210	105	699
DNMNH	23053	Muridae	Desmodillus	auricularis	Botswana	Botswana	1965	-20.3333	23.81667	3	33.95	17.75	4.83	4.75	6.01	18.81	0.1104	221	414	937
DNMNH	23057	Muridae	Desmodillus	auricularis	Namibia	Namibia	1950	-22.45	18.96667	2	36.76	18.83	4.89	5.02	6.42	21.41	-2.7348	193	367	1433
DNMNH	23061	Muridae	Desmodillus	auricularis	Namibia	Namibia	1950	-25.88333	16.81667	2	36.42	18.98	4.95	4.82	6.29	21.04	0.70113	164	171	1394
DNMNH	23065	Muridae	Desmodillus	auricularis	South Africa	Eastern Cape	1959	-33.75	25.46667	2	36.72	18.07	5.06	4.95	6.13	20.85	-2.9542	179	439	130
DNMNH	27990	Muridae	Desmodillus	auricularis	South Africa	Western Cape	1977	-30.95	18.2	2	36.6	18.84	4.95	4.91	5.72	21.06	0.054073	179	176	326
DNMNH	28104	Muridae	Desmodillus	auricularis	South Africa	Western Cape	1977	-30.95	18.2	2	35.79	18.42	4.81	4.7	5.9	20.13	-2.4128	179	176	326
DNMNH	28120	Muridae	Desmodillus	auricularis	South Africa	Northern Cape	1977	-29.58333333	18.35	1	37.98	19.35	4.83	4.76	6.05	21.2	-1.9077	174	180	1033
DNMNH	28121	Muridae	Desmodillus	auricularis	South Africa	Northern Cape	1977	-29.58333333	18.35	2	34.36	18.66	4.87	4.53	6.12	19.53	0.34067	174	180	1033
DNMNH	28145	Muridae	Desmodillus	auricularis	South Africa	Northern Cape	1977	-29.58333333	18.35	2	35.79	19.02	5.02	4.74	5.78	20.36	2.3538	174	180	1033
DNMNH	28157	Muridae	Desmodillus	auricularis	South Africa	Northern Cape	1977	-29.58333333	18.35	2	36.52	18.71	5.21	4.41	6.01	20.2	-3.6639	174	180	1033
DNMNH	28869	Muridae	Desmodillus	auricularis	Namibia	Namibia	1978	-23.06667	15.16667	1	37.78	17.91	4.72	5.1	5.94	20.02	-0.94337	199	45	566
DNMNH	32464	Muridae	Desmodillus	auricularis	South Africa	Northern Cape	1980	-28.31666667	20.56666667	3	37.46	18.76	5.08	4.81	6.13	21.27	-1.2417	198	174	754
DNMNH	32465	Muridae	Desmodillus	auricularis	South Africa	Northern Cape	1980	-28.31666667	20.56666667	2	34.86	17.78	5.05	4.81	5.75	19.47	0.78456	198	174	754
DNMNH	32514	Muridae	Desmodillus	auricularis	South Africa	Northern Cape	1980	-28.31666667	20.56666667	3	33.11	17.13	4.1	4.51	5.72	19.27	-3.0614	198	174	754
DNMNH	32588	Muridae	Desmodillus	auricularis	Namibia	Namibia	1980	-26.95	17.93333333	3	33.31	17.17	4.44	4.36	5.28	18.61	-0.70796	211	107	708
DNMNH	33739	Muridae	Desmodillus	auricularis	South Africa	Northern Cape	1981	-29.56666667	18.35	2	34.12	16.91	4.57	4.52	5.47	18.93	-1.0167	177	171	1036
DNMNH	33768	Muridae	Desmodillus	auricularis	South Africa	Northern Cape	1981	-29.56666667	18.35	2	36.82	18.67	5.18	4.93	5.99	20.95	-1.0614	177	171	1036
DNMNH	33775	Muridae	Desmodillus	auricularis	South Africa	Northern Cape	1981	-29.56666667	18.35	2	34.5	17.46	4.61	4.68	5.61	19.93	0.33093	177	171	1036
DNMNH	37519	Muridae	Desmodillus	auricularis	Namibia	Namibia	1984	-22.43333333	18.1	2	34.95	18.17	5.01	5.02	6.3	19.46	-1.154	188	350	1550
DNMNH	39358	Muridae	Desmodillus	auricularis	South Africa	Northern Cape	1987	-32.28333333	19.86666667	2	36.27	18.93	4.63	4.59	5.97	21.05	2.009	186	137	445
DNMNH	39367	Muridae	Desmodillus	auricularis	South Africa	Northern Cape	1987	-32.28333333	19.86666667	2	38.33	19.13	4.85	5.12	6.5	21.66	-3.3848	186	137	445
DNMNH	39382	Muridae	Desmodillus	auricularis	South Africa	Northern Cape	1987	-32.28333333	19.86666667	3	34.06	18.82	4.73	4.95	5.85	20.72	-3.9307	186	137	445
DNMNH	39383	Muridae	Desmodillus	auricularis	South Africa	Northern Cape	1987	-32.28333333	19.86666667	3	32.08	17.01	4.82	4.41	5.88	18.11	0.30391	186	137	445
DNMNH	41041	Muridae	Desmodillus	auricularis	Namibia	Namibia	1988	-24.03333333	16.15	2	35.56	17.94	4.85	5.14	5.94	19.72	-3.1965	174	162	1173
DNMNH	45478	Muridae	Desmodillus	auricularis	South Africa	North West	1996	-25.78694444	22.86944444	3	32.66	18.3	4.72	4.8	5.61	18.96	-1.7255	199	333	992
DNMNH	15	Muridae	Gerbilliscus	leucogaster	Mozambique	Mozambique	1907	-16.56666667	33.41666667	1	39.5	16.5	7.26	6.1	6.9	18.82	0.19499	259	607	196
DNMNH	24	Muridae	Gerbilliscus	leucogaster	Zimbabwe	Zimbabwe	1895	-17	31	2	38.46	16.25	6.27	5.52	6.86	19.05	-0.43636	187	861	1286
DNMNH	32	Muridae	Gerbilliscus	leucogaster	South Africa	Limpopo	1907	-23.8	30.16666667	1	38.48	16	6.72	5.65	6.36	19.7	-1.2506	202	983	720
DNMNH	34	Muridae	Gerbilliscus	leucogaster	South Africa	Limpopo	1907	-23.8	30.16666667	1	38.3	16.13	7.35	5.64	6.01	19.79	-0.91944	202	983	720
DNMNH	38	Muridae	Gerbilliscus	leucogaster	South Africa	Gauteng	1906	-25.4	28.1	2	36.8	16.18	6.75	5.36	6.57	18.34	1.2066	187	630	1111
DNMNH	39	Muridae	Gerbilliscus	leucogaster	South Africa	Gauteng	1906	-25.4	28.1	2	37.96	15.3	6.71	5.6	6.31	20.69	0.09671	187	630	1111
DNMNH	49	Muridae	Gerbilliscus	leucogaster	South Africa	Mpumalanga	1911	-25.43333333	31.68333333	2	39.59	16.23	6.79	6.18	6.92	20.1	-0.15311	220	680	279
DNMNH	50	Muridae	Gerbilliscus	leucogaster	South Africa	Mpumalanga	1911	-25.43333333	31.68333333	2	39.1	16.14	6.79	5.66	6.48	20.97	0.55711	220	680	279
DNMNH	51	Muridae	Gerbilliscus	leucogaster	South Africa	Mpumalanga	1911	-25.43333333	31.68333333	1	38.14	15.18	6.83	5.46	6.52	18.43	-0.15833	220	680	279
DNMNH	1215	Muridae	Gerbilliscus	leucogaster	South Africa	Gauteng	1912	-25.71666667	28.23333333	2	36.01	15.98	6.58	5.34	6.2	19.31	-0.75736	178	697	1300
DNMNH	1331	Muridae	Gerbilliscus	leucogaster	South Africa	Limpopo	1913	-22.26666667	30.1	2	38.98	16.04	6.82	5.8	6.04	19.84	2.6123	234	340	435
DNMNH	1418	Muridae	Gerbilliscus	leucogaster	South Africa	Gauteng	1914	-25.4	28.1	1	38.42	16.2	7.16	5.68	6.36	19.35	0.97249	187	630	1111
DNMNH	1432	Muridae	Gerbilliscus	leucogaster	South Africa	Limpopo	1914	-24.28333333	28.95	1	39.04	15.98	7.32	5.77	6.58	19.39	1.4632	189	525	1071
DNMNH	1682	Muridae	Gerbilliscus	leucogaster	South Africa	Limpopo	1915	-24.88333333	27.65	1	37.07	16.65	6.78	5.83	6.46	18.61	-0.39731	184	671	1361
DNMNH	1691	Muridae	Gerbilliscus	leucogaster	South Africa	Mpumalanga	1918	-25.43333333	31.68333333	1	39.4	16.13	6.62	6.1	6.73	18.87	1.4256	220	680	279
DNMNH	2019	Muridae	Gerbilliscus	leucogaster	South Africa	Limpopo	1916	-22.35	30.36666667	1	37.34	15.72	7.06	5.6	6	19.18	1.8889	235	395	403
DNMNH	2110	Muridae	Gerbilliscus	leucogaster	South Africa	Limpopo	1917	-23.86666667	30.61666667	1	38.07	15.27	6.83	5.39	5.93	18.98	0.78873	215	576	541
DNMNH	2370	Muridae	Gerbilliscus	leucogaster	South Africa	Limpopo	1919	-24.78333333	28.41666667	1	41.11	17.12	7.18	5.8	6.28	21.62	1.5541	183	636	1255
DNMNH	2597	Muridae	Gerbilliscus	leucogaster	South Africa	Free State	1920	-27.48333	26.55	1	39.37	16.89	6.95	5.25	5.92	20.29	0.21597	169	576	1315
DNMNH	2602	Muridae	Gerbilliscus	leucogaster	South Africa	Free State	1920	-27.48333	26.55	2	38.93	16.19	6.58	5.31	5.97	19.15	-0.56136	169	576	1315
DNMNH	2615	Muridae	Gerbilliscus	leucogaster	South Africa	Limpopo	1920	-23.45	30.06666667	1	39	15.72	6.75	5.4	6.56	18.82	4.0318	187	1088	951
DNMNH	2617	Muridae	Gerbilliscus	leucogaster	South Africa	Limpopo	1920	-23.45	30.06666667	1	39.24	15.88	6.63	5.49	6.75	19.43	1.583	187	1088	951
DNMNH	3421	Muridae	Gerbilliscus	leucogaster	South Africa	Mpumalanga	1922	-24.25	30.4	2	37.89	16.75	6.66	5.94	6.74	20.5	0.32736	206	728	818
DNMNH	3422	Muridae	Gerbilliscus	leucogaster	South Africa	Mpumalanga	1922	-24.25	30.4	2	36.74	15.39	6.41	5.49	6.46	19.47	0.93533	206	728	818
DNMNH	4123	Muridae	Gerbilliscus	leucogaster	Mozambique	Mozambique	1924	-25.05	33.8	2	36.31	16.02	6.62	5.05	5.98	18.32	0.67922	229	878	30
DNMNH	4132	Muridae	Gerbilliscus	leucogaster	Mozambique	Mozambique	1924	-25.05	33.8	2	34.41	15.58	6.07	5.04	5.64	17.41	-1.3002	229	878	30
DNMNH	4282	Muridae	Gerbilliscus	leucogaster	South Africa	Limpopo	1924	-24.28333333	28.95	1	37.79	15.85	7.18	5.21	6.67	19.43	0.071134	189	525	1071
DNMNH	4873	Muridae	Gerbilliscus	leucogaster	South Africa	Limpopo	1927	-22.98333333	29.88333333	1	37.62	15.53	6.26	5.18	6.06	19.02	2.785	163	1243	1439
DNMNH	5252	Muridae	Gerbilliscus	leucogaster	South Africa	Gauteng	1928	-25.73333333	28.18333333	2	38.46	16.22	6.47	5.47	6.51	20.09	0.21245	179	697	1307
DNMNH	6003	Muridae	Gerbilliscus	leucogaster	South Africa	Northern Cape	1929	-29.06667	23.63333	2	36.08	15.92	6.18	5.12	6.01	18.28	-1.1979	188	317	979
DNMNH	6334	Muridae	Gerbilliscus	leucogaster	South Africa	Limpopo	1938	-24.06666667	31.15	1	37.8	16.15	6.52	5.4	6.24	19.32	-0.33437	226	483	331
DNMNH	6441	Muridae	Gerbilliscus	leucogaster	Botswana	Botswana	1930	-22.55	23.25	1	39.94	16.7	7.01	5.81	6.56	20.23	1.0191	211	365	1011
DNMNH	6869	Muridae	Gerbilliscus	leucogaster	South Africa	Northern Cape	1931	-27.1	24.21667	2	38.26	15.92	6.6	5.43	5.9	19.02	0.36063	171	495	1418
DNMNH	6903	Muridae	Gerbilliscus	leucogaster	South Africa	Northern Cape	1932	-26.36666667	25.21666667	2	39.15	15.73	6.82	5.23	6.23	19.86	0.9787	180	491	1293
DNMNH	6914	Muridae	Gerbilliscus	leucogaster	South Africa	Northern Cape	1932	-26.13333	24.93333	2	38.09	16.74	6.67	5.16	6.15	20.13	-3.0589	186	468	1212
DNMNH	7501	Muridae	Gerbilliscus	leucogaster	South Africa	Limpopo	1935	-22.5	30.83333333	1	38.98	15.69	6.56	5.41	5.95	19.87	-2.7659	234	485	399
DNMNH	8463	Muridae	Gerbilliscus	leucogaster	Swaziland	Swaziland	1937	-26.76944444	31.93722222	2	38.69	16.69	6.74	5.59	6.33	20	-2.4134	222	577	119
DNMNH	8620	Muridae	Gerbilliscus	leucogaster	Zimbabwe	Zimbabwe	1938	-19.96667	32.33333	1	36.52	15.42	6.35	5.31	6.41	19.01	-1.1519	225	444	498
DNMNH	8621	Muridae	Gerbilliscus	leucogaster	Zimbabwe	Zimbabwe	1938	-19.96667	32.33333	2	37.46	15.55	6.78	5.39	6.2	18.44	1.1094	225	444	498
DNMNH	8703	Muridae	Gerbilliscus	leucogaster	South Africa	Limpopo	1936	-23.51666667	30.03333333	2	37.32	15.5	6.62	5.05	5.91	19.02	-2.6151	194	994	805
DNMNH	9688	Muridae	Gerbilliscus	leucogaster	Mozambique	Mozambique	1941	-26.05	32.38333333	2	36.82	15.4	6.53	5.38	6.49	18.84	3.2526	229	690	8
DNMNH	10594	Muridae	Gerbilliscus	leucogaster	Mozambique	Mozambique	1950	-15.61833	31.44695	1	38.46	15.86	6.59	5.45	5.94	18.72	2.9732	243	716	341
DNMNH	10601	Muridae	Gerbilliscus	leucogaster	Mozambique	Mozambique	1950	-15.61833	31.44695	1	39.81	16.09	6.68	5.8	6.37	18.67	2.431	243	716	341
DNMNH	12424	Muridae	Gerbilliscus	leucogaster	South Africa	North West	1953	-27.58333333	25.45	2	37.09	15.57	6.19	5.1	6.06	18.88	3.1935	177	485	1264
DNMNH	13499	Muridae	Gerbilliscus	leucogaster	South Africa	Mpumalanga	1961	-25.08333333	31.6	1	39.33	15.79	6.61	5.61	6.25	18.82	1.6573	215	668	360
DNMNH	13617	Muridae	Gerbilliscus	leucogaster	South Africa	North West	1954	-27.58333333	25.45	2	38.39	16.17	6.5	5.49	6.08	19.54	-0.1487	177	485	1264
DNMNH	14363	Muridae	Gerbilliscus	leucogaster	Mozambique	Mozambique	1964	-15.61833	30.44695	2	35.96	14.96	6.68	5.45	6.25	17.86	4.0475	256	688	328
DNMNH	14369	Muridae	Gerbilliscus	leucogaster	Mozambique	Mozambique	1964	-15.61833	30.44695	1	37.87	16.41	6.77	5.7	6.03	19.73	2.3675	256	688	328
DNMNH	15209	Muridae	Gerbilliscus	leucogaster	South Africa	Limpopo	1961	-24.25	28.58333333	2	36.65	16.16	6.51	5.5	6.17	19.21	1.7069	164	676	1539
DNMNH	16606	Muridae	Gerbilliscus	leucogaster	South Africa	Limpopo	1969	-24.183889	29.012778	2	36.43	15.77	6.45	5.53	6.03	18.36	-2.0652	195	488	1127
DNMNH	16947	Muridae	Gerbilliscus	leucogaster	South Africa	Northern Cape	1970	-28.591111	20.338333	1	35.42	15.15	6.14	4.91	5.89	18.7	-0.5042	206	139	623
DNMNH	16948	Muridae	Gerbilliscus	leucogaster	South Africa	Northern Cape	1970	-28.591111	20.338333	1	36.69	15.07	6.16	5.15	5.66	18.31	0.79259	206	139	623
DNMNH	16953	Muridae	Gerbilliscus	leucogaster	South Africa	Northern Cape	1970	-28.591111	20.338333	1	35.88	15.44	6.3	4.93	6.14	18.48	1.1654	206	139	623
DNMNH	16954	Muridae	Gerbilliscus	leucogaster	South Africa	Northern Cape	1970	-25.81667	20.01667	1	37.04	15.89	6.26	5.25	5.89	19.2	0.42682	196	221	974
DNMNH	16984	Muridae	Gerbilliscus	leucogaster	South Africa	Limpopo	1970	-22.83333333	29.2411	1	39.4	16.34	6.67	5.75	6.57	18.6	-0.66922	206	396	786
DNMNH	17267	Muridae	Gerbilliscus	leucogaster	South Africa	Mpumalanga	1967	-24.75	31.41666667	2	38.2	15.81	6.74	5.68	6	19.06	-2.6141	216	635	395
DNMNH	17885	Muridae	Gerbilliscus	leucogaster	Namibia	Namibia	1965	-17.7	24.633333	2	38.07	15.76	6.94	5.29	6.22	19.08	-0.43091	220	641	936
DNMNH	17951	Muridae	Gerbilliscus	leucogaster	Namibia	Namibia	1964	-17.393611	14.216944	2	35.4	14.92	5.73	5.36	5.88	18.23	1.7652	228	326	889
DNMNH	17952	Muridae	Gerbilliscus	leucogaster	Namibia	Namibia	1964	-17.393611	14.216944	2	36.35	15.46	6.8	5.16	5.79	17.8	0.88869	228	326	889
DNMNH	17962	Muridae	Gerbilliscus	leucogaster	Namibia	Namibia	1964	-17.393611	14.216944	1	37.15	14.79	6.33	5.17	5.8	18.11	-1.0317	228	326	889
DNMNH	19380	Muridae	Gerbilliscus	leucogaster	South Africa	Gauteng	1972	-25.4	28.1	1	40.47	17.39	6.51	5.98	6.54	20.69	-1.7527	187	630	1111
DNMNH	20003	Muridae	Gerbilliscus	leucogaster	South Africa	Limpopo	1973	-23.75	27.83333333	1	39.17	17.46	6.46	5.97	6.71	20.68	-2.9945	207	464	893
DNMNH	20012	Muridae	Gerbilliscus	leucogaster	South Africa	Limpopo	1973	-23.75	27.83333333	1	40.29	16.47	6.79	5.84	6.42	20.24	-2.5485	207	464	893
DNMNH	20855	Muridae	Gerbilliscus	leucogaster	South Africa	North West	1948	-26.08333333	26.11666667	1	39.47	17.22	6.9	5.64	6.85	20.88	1.6496	168	606	1513
DNMNH	20858	Muridae	Gerbilliscus	leucogaster	South Africa	Northern Cape	1950	-26.98333	24.73333	1	39.4	16.64	6.7	5.72	5.92	20.15	1.9458	179	477	1217
DNMNH	20862	Muridae	Gerbilliscus	leucogaster	South Africa	Northern Cape	1947	-26.98333	24.73333	2	37.08	16.22	6.55	5.22	5.99	18.84	-0.37553	179	477	1217
DNMNH	20863	Muridae	Gerbilliscus	leucogaster	South Africa	Northern Cape	1947	-26.98333	24.73333	2	38.02	16.44	6.7	5.3	6.13	20.33	-2.021	179	477	1217
DNMNH	20864	Muridae	Gerbilliscus	leucogaster	South Africa	Mpumalanga	1959	-25.43333333	31.68333333	2	37.98	15.78	6.64	5.68	6.14	19.84	-1.5284	220	680	279
DNMNH	20867	Muridae	Gerbilliscus	leucogaster	South Africa	Northern Cape	1964	-27.483333	24.28333	1	36.78	16.61	6.55	5.66	6.2	18.27	-0.95757	169	497	1412
DNMNH	20870	Muridae	Gerbilliscus	leucogaster	Swaziland	Swaziland	1947	-26.683333	31.683333	2	36.83	15.99	6.61	6.09	6.44	19.4	-2.408	224	621	189
DNMNH	20878	Muridae	Gerbilliscus	leucogaster	South Africa	Mpumalanga	1958	-25.43333333	31.93333333	1	41.12	16.65	7.14	5.89	6.98	21.2	0.47021	230	614	167
DNMNH	20897	Muridae	Gerbilliscus	leucogaster	South Africa	Limpopo	1947	-23.13333333	29.55	2	38.5	15.73	6.3	5.71	6.76	19.08	-0.29332	195	488	896
DNMNH	20903	Muridae	Gerbilliscus	leucogaster	South Africa	Gauteng	1943	-25.66666667	28.51666667	2	38.37	16.17	6.44	5.47	6.01	18.75	0.69177	167	704	1441
DNMNH	20910	Muridae	Gerbilliscus	leucogaster	South Africa	North West	1964	-25.83333	24.68333	1	40.32	16.23	7.27	5.53	6.48	20.07	2.7097	192	437	1125
DNMNH	20922	Muridae	Gerbilliscus	leucogaster	South Africa	Northern Cape	1964	-25.75	25.1	1	38.56	16.01	6.94	5.77	6.68	19.91	2.0476	190	478	1158
DNMNH	20931	Muridae	Gerbilliscus	leucogaster	South Africa	Limpopo	1951	-24.8	27.86666667	2	36.25	14.67	5.98	4.84	5.91	17.9	-0.63381	190	631	1224
DNMNH	20994	Muridae	Gerbilliscus	leucogaster	Namibia	Namibia	1950	-22	15.6	1	36.83	15.77	6.02	4.89	5.97	19.1	1.2753	219	146	882
DNMNH	21011	Muridae	Gerbilliscus	leucogaster	South Africa	Limpopo	1953	-22.98333333	31.26666667	2	37.7	15.33	6.83	5.77	6.14	19.6	0.10025	229	462	313
DNMNH	21047	Muridae	Gerbilliscus	leucogaster	Namibia	Namibia	1951	-19.633333	14.833333	1	38.09	16.04	6.16	5.51	5.96	19.14	2.2503	209	316	1205
DNMNH	21163	Muridae	Gerbilliscus	leucogaster	South Africa	Northern Cape	1952	-28.7	20.96667	2	35.54	15.06	5.78	5.14	5.7	18.01	-0.58475	198	155	746
DNMNH	21172	Muridae	Gerbilliscus	leucogaster	South Africa	North West	1957	-27.31666667	25.98333333	2	37.4	16.21	6.6	5.23	6.07	19	-1.5298	173	571	1316
DNMNH	21193	Muridae	Gerbilliscus	leucogaster	South Africa	Northern Cape	1955	-27.93333	22.73333	2	36.76	16.44	6.48	5.35	6.26	19.12	-3.8768	170	357	1267
DNMNH	21194	Muridae	Gerbilliscus	leucogaster	South Africa	Northern Cape	1955	-27.93333	22.73333	1	38.98	15.73	6.72	5.73	6.23	19.44	0.92185	170	357	1267
DNMNH	21195	Muridae	Gerbilliscus	leucogaster	South Africa	Northern Cape	1955	-27.93333	22.73333	1	38.5	16.41	6.78	5.33	6.54	19.9	-2.0911	170	357	1267
DNMNH	21203	Muridae	Gerbilliscus	leucogaster	South Africa	Northern Cape	1947	-28.85	23.25	2	37.13	16	6.2	5.17	6.26	19.07	-0.23369	165	321	1303
DNMNH	21204	Muridae	Gerbilliscus	leucogaster	South Africa	Northern Cape	1947	-28.85	23.25	2	35.4	16.06	6.43	4.88	6.02	19.66	0.54887	165	321	1303
DNMNH	21205	Muridae	Gerbilliscus	leucogaster	South Africa	Northern Cape	1947	-28.85	23.25	1	38.42	16.2	6.78	5.31	6.12	19.41	0.77734	165	321	1303
DNMNH	23304	Muridae	Gerbilliscus	leucogaster	South Africa	Limpopo	1974	-23.53333333	28.41666667	2	39.21	15.62	6.28	5.77	6.81	19.01	1.598	199	490	1009
DNMNH	27201	Muridae	Gerbilliscus	leucogaster	South Africa	Northern Cape	1977	-29.83333333	22.78333333	2	36.17	15.66	6.06	5.19	5.8	18.66	-0.68063	167	294	1239
DNMNH	27228	Muridae	Gerbilliscus	leucogaster	South Africa	Northern Cape	1977	-29.83333333	22.78333333	2	35.33	15.16	5.89	5.39	6.01	19.05	-1.2782	167	294	1239
DNMNH	30278	Muridae	Gerbilliscus	leucogaster	Zimbabwe	Zimbabwe	1965	-17.36667	30.2	1	37.51	15.49	6.65	5.55	5.91	18.81	-0.8602	197	818	1171
DNMNH	32441	Muridae	Gerbilliscus	leucogaster	South Africa	Northern Cape	1980	-29.38333333	20.9	2	35.2	15.63	6.26	5.13	5.52	18.66	-1.692	189	176	913
DNMNH	32553	Muridae	Gerbilliscus	leucogaster	Namibia	Namibia	1980	-26.95	17.93333333	1	36.64	15.43	5.61	5.55	5.51	18.69	0.34598	211	107	708
DNMNH	32555	Muridae	Gerbilliscus	leucogaster	Namibia	Namibia	1980	-26.95	17.93333333	2	34.5	14.98	5.87	5.19	5.61	18.04	-1.9016	211	107	708
DNMNH	32569	Muridae	Gerbilliscus	leucogaster	Namibia	Namibia	1980	-26.95	17.93333333	2	36.42	15.47	6.3	5.22	5.89	18.76	-0.26191	211	107	708
DNMNH	34886	Muridae	Gerbilliscus	leucogaster	Zimbabwe	Zimbabwe	1981	-18.16666667	28.21666667	1	38.83	15.14	6.41	5.35	6.4	19.35	-1.1956	223	654	874
DNMNH	35215	Muridae	Gerbilliscus	leucogaster	South Africa	KwaZulu-Natal	1982	-26.88333333	32.25	2	38.4	15.81	6.5	5.54	6.25	19.19	0.22419	229	627	44
DNMNH	35386	Muridae	Gerbilliscus	leucogaster	South Africa	Northern Cape	1982	-26.95	24.73333	2	41.57	16.68	7.01	5.79	6.79	21.32	0.056544	180	475	1206
DNMNH	35387	Muridae	Gerbilliscus	leucogaster	South Africa	Northern Cape	1982	-26.3	25.55	2	38.94	16	7.1	5.68	6.02	20.49	-3.4251	178	538	1373
DNMNH	35854	Muridae	Gerbilliscus	leucogaster	South Africa	Northern Cape	1983	-27.65	24.01666667	1	38.51	16.73	6.92	5.66	6.08	20.18	-2.0112	166	495	1458
DNMNH	41844	Muridae	Gerbilliscus	leucogaster	South Africa	KwaZulu-Natal	1987	-27.06666667	32.43333333	2	41.92	16.24	6.74	5.9	6.51	20.31	-0.72106	226	737	73
DNMNH	45316	Muridae	Gerbilliscus	leucogaster	Swaziland	Swaziland	1995	-26.36666667	31.56666667	2	39.95	16.46	7.08	5.73	6.68	20.39	0.84787	214	642	376
DNMNH	45326	Muridae	Gerbilliscus	leucogaster	South Africa	KwaZulu-Natal	1905	-27.04333333	32.42305556	1	39.38	16.17	6.57	5.37	6.24	19.96	0.52959	226	734	88
DNMNH	45474	Muridae	Gerbilliscus	leucogaster	South Africa	North West	1996	-25.80722222	22.8875	2	36.25	15.91	6.33	5.29	5.85	18.8	0.75991	198	337	999
DNMNH	45747	Muridae	Gerbilliscus	leucogaster	South Africa	North West	1996	-25.88333333	22.93083333	2	36.49	16.03	6.53	5.52	6.42	19.26	0.32361	198	344	1009
DNMNH	45748	Muridae	Gerbilliscus	leucogaster	South Africa	North West	1996	-25.88333333	22.93083333	2	37.47	16.4	6.67	5.75	6.52	19.36	-0.21736	198	344	1009
DNMNH	45773	Muridae	Gerbilliscus	leucogaster	Swaziland	Swaziland	1996	-27.01667	31.65	2	38.01	15.87	6.5	5.35	6.2	19.48	-3.8847	212	711	358
DNMNH	45915	Muridae	Gerbilliscus	leucogaster	Mozambique	Mozambique	1997	-17.06306	38.69417	2	41	16.89	7.16	6.58	6.46	20.98	0.30909	254	1261	10
DNMNH	45918	Muridae	Gerbilliscus	leucogaster	Mozambique	Mozambique	1997	-17.06416667	38.74388889	2	43.79	16.29	7.55	6.68	7.32	21.62	-3.7506	254	1253	22
MNHN	0	Muridae	Gerbilliscus	leucogaster	Tanzania	Tanzania	1981	-6.816667	37.666667	1	36.79	15.54	6.92	5.2	6.88	17.72	-0.41942	246	935	502
MNHN	0	Muridae	Gerbilliscus	leucogaster	Angola	Angola	1966	-12.607222	13.194444	2	35.88	15.65	5.91	5.08	5.73	18.19	-0.23537	241	254	7
MNHN	0	Muridae	Gerbilliscus	leucogaster	Angola	Angola	1966	-12.607222	13.194444	2	35.33	15.4	6.16	4.98	6.14	18.79	-1.0201	241	254	7
MNHN	0	Muridae	Gerbilliscus	leucogaster	Tanzania	Tanzania	1981	-6.816667	37.666667	2	39.44	15.92	6.66	5.53	7.09	20.08	-1.4972	246	935	502
MNHN	0	Muridae	Gerbilliscus	leucogaster	Tanzania	Tanzania	1981	-6.816667	37.666667	1	38.29	16.46	6.96	5.28	6.75	19.5	0.49019	246	935	502
MNHN	0	Muridae	Gerbilliscus	leucogaster	Tanzania	Tanzania	1981	-6.816667	37.666667	2	39.93	16.08	6.67	5.44	7.05	20.42	-2.2574	246	935	502
MNHN	1958-614	Muridae	Gerbilliscus	leucogaster	Angola	Quissama Panjé	1957	-9.75	13.583333	2	36.83	16.25	5.93	5.18	6.69	18.93	-2.4851	242	784	153
MNHN	1958-616	Muridae	Gerbilliscus	leucogaster	Angola	Quissama Panjé	1957	-9.75	13.583333	2	35.96	15.92	6.02	4.9	6.67	19.04	-2.6388	242	784	153
MNHN	1958-742	Muridae	Gerbilliscus	leucogaster	Angola	Quissama Panjé	1957	-9.75	13.583333	1	36.79	16.42	6.41	5.13	7.32	19.33	-4.0173	242	784	153
MNHN	1958-743	Muridae	Gerbilliscus	leucogaster	Angola	Quissama Panjé	1957	-9.75	13.583333	1	37.27	16.95	6.03	5.03	6.73	18.98	-1.8712	242	784	153
MNHN	1960-3888	Muridae	Gerbilliscus	leucogaster	Angola	Quissama Demba	1957	-9.75	13.583333	1	37.36	15.85	6.1	5.26	6	19.07	0.092659	242	784	153
MNHN	1990-335	Muridae	Gerbilliscus	leucogaster	Zimbabwe	Kudzwe Dam	1986	-16.78333	32.51667	1	38.16	15.25	6.65	5.32	6.86	19.54	3.8725	228	630	545
MNHN	1990-336	Muridae	Gerbilliscus	leucogaster	Zimbabwe	Kudzwe Dam	1986	-16.78333	32.51667	3	35.49	15.3	6.28	5.15	7	17.43	1.7012	228	630	545
MNHN	1990-338	Muridae	Gerbilliscus	leucogaster	Zimbabwe	Kudzwe Dam	1986	-16.78333	32.51667	1	37.69	16.12	6.33	5	7.2	19.2	2.8233	228	630	545
MNHN	1990-340	Muridae	Gerbilliscus	leucogaster	Zimbabwe	Kudzwe Dam	1986	-16.78333	32.51667	3	34.31	14.9	6.11	4.95	6.01	17.28	2.7609	228	630	545
MNHN	1990-616	Muridae	Gerbilliscus	leucogaster	Zimbabwe	Angwa Bridge	1988	-16.1014	30.3077	2	35.04	15.8	6.4	5.02	6.25	18.62	-1.4854	236	743	408
MNHN	1990-617	Muridae	Gerbilliscus	leucogaster	Zimbabwe	Angwa Bridge	1988	-16.1014	30.3077	1	37.94	16.12	6.63	5.14	7.22	19.38	-0.15499	236	743	408
MNHN	1990-619	Muridae	Gerbilliscus	leucogaster	Zimbabwe	Angwa Bridge	1988	-16.1014	30.3077	1	37.5	15.78	6.83	4.91	7.2	18.92	0.95643	236	743	408
MNHN	1990-620	Muridae	Gerbilliscus	leucogaster	Zimbabwe	Angwa Bridge	1988	-16.1014	30.3077	2	36.85	15.38	6.4	5.06	6.72	18.37	-0.098965	236	743	408
MNHN	1990-625	Muridae	Gerbilliscus	leucogaster	Zimbabwe	Angwa Bridge	1988	-16.1014	30.3077	2	37.04	15.12	6.65	5.26	6.27	19.25	4.5014	236	743	408
MNHN	1990-626	Muridae	Gerbilliscus	leucogaster	Zimbabwe	Angwa Bridge	1988	-16.1014	30.3077	2	35.68	15.14	6.6	4.95	6.4	18	6.1712	236	743	408
MNHN	1991-858	Muridae	Gerbilliscus	leucogaster	DRC	Kinshasa	1981	-4.325	15.322222	2	36.67	16.33	6.76	4.9	7.26	18.35	-4.2887	255	1369	281
MNHN	1999-72	Muridae	Gerbilliscus	leucogaster	Malawi	Karonga District, Malema	1996	-10	33.75	1	37.36	15.37	6.42	5.17	7.21	18.64	-2.3761	230	1315	840
RMCA	RMCA_Mam_35318	Muridae	Mastomys	natalensis	Cote d'Ivoire	Cote d'Ivoire	1966	6.83333	-5.05	4	27.56	11.02	4.95	4.56	4.4	13.12	2.0783	264	1071	184
RMCA	RMCA_Mam_35330	Muridae	Mastomys	natalensis	Cote d'Ivoire	Cote d'Ivoire	1966	6.83333	-5.05	4	27.88	11.3	4.96	4.44	4.3	13.14	-0.18039	264	1071	184
DNMNH	403	Muridae	Mastomys	natalensis	South Africa	Limpopo	1907	-23.8	30.16666667	5	29.62	12.13	5.33	5.14	4.29	14.86	3.3397	202	983	720
DNMNH	404	Muridae	Mastomys	natalensis	South Africa	Limpopo	1907	-23.8	30.16666667	5	29.92	12.22	5.71	4.46	4.46	14.6	-1.5274	202	983	720
DNMNH	405	Muridae	Mastomys	natalensis	South Africa	Limpopo	1907	-23.8	30.16666667	4	29.41	11.37	5.16	5.01	4.29	13.33	3.4207	202	983	720
DNMNH	406	Muridae	Mastomys	natalensis	South Africa	Limpopo	1907	-23.8	30.16666667	4	28.66	11.72	5.16	5	4.29	14.65	-0.82758	202	983	720
DNMNH	407	Muridae	Mastomys	natalensis	South Africa	Limpopo	1907	-23.8	30.16666667	5	30.05	11.61	5.28	4.96	4.14	14.14	2.1856	202	983	720
DNMNH	409	Muridae	Mastomys	natalensis	South Africa	Limpopo	1907	-23.8	30.16666667	5	32.07	11.92	5.69	5.4	4.35	14.51	-1.1798	202	983	720
DNMNH	410	Muridae	Mastomys	natalensis	South Africa	Limpopo	1907	-23.8	30.16666667	6	30.32	11.77	5.24	4.82	4.17	14.44	1.3387	202	983	720
DNMNH	1796	Muridae	Mastomys	natalensis	South Africa	Mpumalanga	1915	-26.05	30.83333333	4	29.39	11.37	5.44	4.87	4.08	14.37	0.98218	188	1050	985
DNMNH	1800	Muridae	Mastomys	natalensis	South Africa	Mpumalanga	1915	-26.05	30.83333333	4	30.33	11.15	5.28	4.83	4.47	13.93	-0.1615	188	1050	985
DNMNH	1914	Muridae	Mastomys	natalensis	South Africa	Gauteng	1916	-26.1	27.96666667	5	27.59	10.98	5.19	4.17	3.87	13.57	-0.85867	167	704	1514
DNMNH	1944	Muridae	Mastomys	natalensis	South Africa	North West	1916	-25.25	27.81666667	4	27.53	11.3	5.35	4.4	4.31	13.65	4.6292	197	589	1018
DNMNH	2804	Muridae	Mastomys	natalensis	South Africa	Limpopo	1921	-24.78333333	28.41666667	7	30.48	11.91	5.4	5.32	4.29	14.48	1.4703	183	636	1255
DNMNH	2948	Muridae	Mastomys	natalensis	South Africa	Limpopo	1921	-24.78333333	28.41666667	5	29.26	11.66	5.26	4.59	4.15	14.28	-1.7051	183	636	1255
DNMNH	3532	Muridae	Mastomys	natalensis	South Africa	Free State	1923	-26.86666667	27.36666667	5	28.29	11.9	4.87	4.84	4	14.3	2.5272	163	648	1503
DNMNH	3680	Muridae	Mastomys	natalensis	South Africa	Free State	1923	-27.26667	27.98333	4	28.58	11.62	5.22	4.4	4.12	14.23	-0.91823	154	655	1577
DNMNH	3874	Muridae	Mastomys	natalensis	South Africa	Gauteng	1923	-25.95	28.2	7	29.21	11.19	5.05	4.89	3.87	14.29	-1.2679	167	699	1517
DNMNH	4051	Muridae	Mastomys	natalensis	South Africa	Limpopo	1924	-23.95	30.6	7	30.67	11.57	5.63	4.72	4.21	14.71	5.717	214	605	574
DNMNH	4378	Muridae	Mastomys	natalensis	South Africa	Limpopo	1925	-24.58333333	31.08333333	4	28.42	11.63	5.37	5.07	4.16	13.72	3.9749	208	778	632
DNMNH	4526	Muridae	Mastomys	natalensis	Mozambique	unknown	1925	-21.86666667	31.01666667	4	29.36	12.18	5.27	4.72	4.47	14.23	-1.314	221	554	571
DNMNH	6237	Muridae	Mastomys	natalensis	South Africa	Gauteng	1931	-25.75	28.18333333	7	30.44	12.01	5.54	4.74	4.15	15.3	2.5647	177	696	1350
DNMNH	7522	Muridae	Mastomys	natalensis	South Africa	Limpopo	1935	-22.96666667	30.48333333	5	29.6	12.13	5.46	4.56	4.1	13.91	2.4125	217	769	591
DNMNH	7524	Muridae	Mastomys	natalensis	South Africa	Limpopo	1935	-22.5	30.83333333	4	28.42	11.22	5.23	4.26	4.06	13.43	0.94406	234	485	399
DNMNH	8477	Muridae	Mastomys	natalensis	Swaziland	Swaziland	1937	-26.033333	31.85	4	28.01	11.28	5.22	4.63	3.98	13.21	-0.43484	222	705	250
DNMNH	8487	Muridae	Mastomys	natalensis	Swaziland	Swaziland	1937	-26.033333	31.85	5	30.31	11.82	5.4	4.83	4	14.37	-3.1499	222	705	250
DNMNH	9647	Muridae	Mastomys	natalensis	Uganda	Uganda	1941	3.288889	32.877778	5	33.51	12.94	5.65	5	4.8	16.66	-2.858	243	1230	951
DNMNH	9648	Muridae	Mastomys	natalensis	Uganda	Uganda	1941	3.288889	32.877778	4	31.02	12.69	5.16	5.23	4.87	14.8	0.51457	243	1230	951
DNMNH	9649	Muridae	Mastomys	natalensis	Uganda	Uganda	1941	3.288889	32.877778	4	31.76	12.09	5.3	4.64	4.54	14.79	-2.0095	243	1230	951
DNMNH	9650	Muridae	Mastomys	natalensis	Uganda	Uganda	1941	3.288889	32.877778	4	31.71	12.69	5.36	5.4	4.92	15.61	-0.73734	243	1230	951
DNMNH	9653	Muridae	Mastomys	natalensis	Uganda	Uganda	1941	2.781667	32.299167	4	33.23	12.43	5.74	5.8	5.13	15.86	0.052231	230	1506	1115
DNMNH	9654	Muridae	Mastomys	natalensis	Uganda	Uganda	1941	2.781667	32.299167	4	32.81	12.21	5.61	4.9	4.83	14.78	2.8012	230	1506	1115
DNMNH	10427	Muridae	Mastomys	natalensis	South Africa	Limpopo	1951	-23.05	29.9	7	30.43	11.85	5.61	5.21	4.28	14.33	0.45286	190	721	932
DNMNH	12187	Muridae	Mastomys	natalensis	South Africa	Gauteng	1953	-26.01666667	27.7	5	29.45	11.56	5.33	4.32	4.05	13.75	-0.85334	165	695	1494
DNMNH	12188	Muridae	Mastomys	natalensis	South Africa	Gauteng	1953	-26.01666667	27.73333333	4	26.99	11.44	4.96	4.27	3.97	13.42	0.72226	167	684	1474
DNMNH	12533	Muridae	Mastomys	natalensis	South Africa	North West	1953	-27.58333333	25.45	6	31.31	11.46	5.08	5.02	4.27	15.32	-0.10767	177	485	1264
DNMNH	13489	Muridae	Mastomys	natalensis	South Africa	Mpumalanga	1961	-24.98333333	31.58333333	4	29.59	11.57	5.4	4.55	4.27	13.26	-5.3343	218	621	272
DNMNH	13494	Muridae	Mastomys	natalensis	South Africa	Mpumalanga	1961	-24.98333333	31.58333333	5	28.77	11.44	5.44	4.4	4.03	13.67	-3.3643	218	621	272
DNMNH	14188	Muridae	Mastomys	natalensis	Mozambique	Mozambique	1964	-26.04167	32.32528	5	29.81	11.87	5.7	4.67	4.1	14.62	1.1064	229	677	42
DNMNH	17433	Muridae	Mastomys	natalensis	South Africa	Gauteng	1970	-25.95	28.2	5	30.03	11.66	5.48	4.7	4.06	14.34	-0.14841	167	699	1517
DNMNH	23313	Muridae	Mastomys	natalensis	South Africa	Limpopo	1974	-23.53333333	28.41666667	4	28.33	11.55	5.06	4.16	3.82	14.12	0.14244	199	490	1009
MNHN	1961-35	Muridae	Mastomys	natalensis	Kenya	Kenya	1960	-1	36.366667	4	29.36	11.29	5.31	4.32	4.72	14.17	-0.80222	186	759	1671
MNHN	1966-1904	Muridae	Mastomys	natalensis	TChaD	TChaD	1965	12.113056	15.049167	4	28.26	11.55	5.32	4.22	4.9	13.81	-3.2768	281	485	299
MNHN	1981-991	Muridae	Mastomys	natalensis	TChaD	TChaD	1973	7.76666667	15.7	4	29.85	11.62	4.97	4.37	4.55	14.11	2.4698	266	1249	458
MNHN	1981-992	Muridae	Mastomys	natalensis	TChaD	TChaD	1973	7.76666667	15.7	4	29.96	11.61	5.11	4.7	4.6	14.16	-1.3244	266	1249	458
MNHN	1991-1998	Muridae	Mastomys	natalensis	Cameroon	Cameroon	1973	5.03	9.83	5	31	12	5.4	4.63	5	14.63	4.6373	161	2159	1977
MNHN	1991-1999	Muridae	Mastomys	natalensis	Cameroon	Cameroon	1973	5.03	9.83	5	31.68	12.3	5.1	4.92	4.6	15.41	0.20646	161	2159	1977
MNHN	1991-2000	Muridae	Mastomys	natalensis	Cameroon	Cameroon	1973	5.03	9.83	4	29.06	11.45	5	4.33	4.38	13.97	0.86227	161	2159	1977
MNHN	1991-2002	Muridae	Mastomys	natalensis	Cameroon	Cameroon	1973	5.03	9.83	4	27.23	11.34	5.12	4.24	4.22	12	0.41071	161	2159	1977
MNHN	1991-2004	Muridae	Mastomys	natalensis	Cameroon	Cameroon	1973	5.03	9.83	4	28.21	11.45	5.26	4.6	4.55	13.7	-2.1539	161	2159	1977
MNHN	1991-2006	Muridae	Mastomys	natalensis	Cameroon	Cameroon	1974	5.03	9.83	7	33.17	12.33	5.31	5	4.6	15.6	-1.8938	161	2159	1977
MNHN	1991-2008	Muridae	Mastomys	natalensis	Cameroon	Cameroon	1974	5.03	9.83	6	32.34	12.04	5.66	5.03	4.9	15.56	-1.2936	161	2159	1977
MNHN	1998-1618	Muridae	Mastomys	natalensis	Tanzania	Tanzania	1996	-5.15	30.383333	7	31.62	12.3	5.27	4.99	4.74	16.22	2.9138	220	1012	1089
MNHN	1998-1619	Muridae	Mastomys	natalensis	Tanzania	Tanzania	1996	-5.15	30.383333	4	26.35	11.32	5.1	3.8	4.5	12.93	-0.43193	220	1012	1089
MNHN	2003-786	Muridae	Mastomys	natalensis	Senegal	Senegal	1985	13.35	-12.41666667	5	30	11.12	5.36	5.1	4.66	14.15	-1.7125	281	906	147
MNHN	2003-788	Muridae	Mastomys	natalensis	Senegal	Senegal	1985	13.35	-12.41666667	5	30.29	11.58	5.33	4.88	4.83	13.46	4.0281	281	906	147
MNHN	2003-790	Muridae	Mastomys	natalensis	Senegal	Senegal	1985	13.35	-12.41666667	7	33.38	11.92	6.26	5.92	5.44	17.14	0.46737	281	906	147
MNHN	2003-793	Muridae	Mastomys	natalensis	Senegal	Senegal	1985	13.2604	-12.1053	5	29.62	11.37	5.27	4.54	4.65	14.2	1.2115	282	957	174
MNHN	2003-794	Muridae	Mastomys	natalensis	Senegal	Senegal	1985	13.2604	-12.1053	6	30.39	12.01	5.25	4.67	4.6	15.17	-0.92508	282	957	174
MNHN	2003-796	Muridae	Mastomys	natalensis	Senegal	Senegal	1985	13.2604	-12.1053	6	32.06	11.88	5.36	5.51	4.74	15.15	0.94747	282	957	174
MNHN	2003-797	Muridae	Mastomys	natalensis	Senegal	Senegal	1985	13.2604	-12.1053	5	28.5	11.22	4.92	4.88	4.65	14.31	0.098288	282	957	174
MNHN	2003-799	Muridae	Mastomys	natalensis	Senegal	Senegal	1986	13.2604	-12.1053	6	30.2	11.88	5.15	4.77	4.73	15.14	-0.37046	282	957	174
MNHN	2003-801	Muridae	Mastomys	natalensis	Senegal	Senegal	1986	13.2604	-12.1053	5	29.82	11.35	4.74	4.29	4.85	14.1	1.0946	282	957	174
MNHN	2003-804	Muridae	Mastomys	natalensis	Senegal	Senegal	1986	13.2604	-12.1053	7	31.73	11.8	5.33	4.41	5.14	14.8	-1.6784	282	957	174
MNHN	2003-810	Muridae	Mastomys	natalensis	Senegal	Senegal	1985	12.46666667	-12.65	6	32.31	11.5	5.14	4.88	4.37	15.19	1.6167	279	1272	132
MNHN	2003-816	Muridae	Mastomys	natalensis	Senegal	Senegal	1985	12.46666667	-12.65	6	31.3	11.4	5.39	4.57	4.48	15.14	-4.367	279	1272	132
MNHN	2003-820	Muridae	Mastomys	natalensis	Senegal	Senegal	1985	12.46666667	-12.65	6	31.71	11.08	5.29	4.73	4.71	15.59	0.013774	279	1272	132
MNHN	2003-821	Muridae	Mastomys	natalensis	Senegal	Senegal	1985	12.46666667	-12.65	5	29.47	11.45	5.18	4.3	5	14.22	-1.3846	279	1272	132
MNHN	2003-855	Muridae	Mastomys	natalensis	Senegal	Senegal	1986	12.55	-12.183333	7	32.26	11.46	5.48	5.06	4.92	15.6	0.76428	284	1204	111
MNHN	2003-859	Muridae	Mastomys	natalensis	Senegal	Senegal	1986	12.55	-12.183333	5	30.53	11.37	5.32	4.54	4.32	13.7	-1.7611	284	1204	111
MNHN	2004-1102	Muridae	Mastomys	natalensis	TChaD	TChaD	2000	12.837014	14.7882525	4	28.91	11.64	4.93	4.33	4.6	14.34	-0.37806	279	366	288
MNHN	2004-1104	Muridae	Mastomys	natalensis	TChaD	TChaD	2000	13.46	14.74	4	28.9	11.34	5.6	4.01	4.06	13.08	0.4612	277	266	280
MNHN	2004-1105	Muridae	Mastomys	natalensis	TChaD	TChaD	2000	13.46	14.74	4	28.62	11.76	5.29	4.45	4.46	13.69	-0.56937	277	266	280
MNHN	2004-1106	Muridae	Mastomys	natalensis	TChaD	TChaD	2000	12.9	14.83333333	6	30.53	11.71	5.55	4.55	4.98	14.24	0.29469	281	367	283
MNHN	2004-1108	Muridae	Mastomys	natalensis	TChaD	TChaD	2000	13.46	14.74	4	29.26	11.36	5.23	4.42	4.35	13.4	0.93506	277	266	280
MNHN	2004-818	Muridae	Mastomys	natalensis	Mali	Mali	1999	12.500833	-8.090556	7	32.19	11.66	5.45	4.6	4.55	15.06	1.2615	279	964	333
MNHN	2004-819	Muridae	Mastomys	natalensis	Mali	Mali	1999	12.88	-8.14222222	6	33.68	12.53	5.39	4.8	4.9	15.34	0.38125	272	972	424
MNHN	2004-820	Muridae	Mastomys	natalensis	Mali	Mali	1999	12.639167	-8.002778	5	31.42	11.36	5.32	4.7	4.45	16.1	1.129	278	951	330
MNHN	2004-822	Muridae	Mastomys	natalensis	Mali	Mali	1999	12.952222	-8.173056	4	30.65	11.51	5.2	4.8	4.55	14.05	-0.058985	269	967	426
MNHN	2004-823	Muridae	Mastomys	natalensis	Mali	Mali	1999	12.952222	-8.173056	4	27.21	11.05	4.81	4	4.02	12.4	-0.45065	269	967	426
MNHN	2004-824	Muridae	Mastomys	natalensis	Mali	Mali	2001	12.55	-8.05	7	33.78	11.88	5.7	5.22	5.06	16.52	2.6716	279	955	325
MNHN	2004-826	Muridae	Mastomys	natalensis	Mali	Mali	1999	13	-8.23333333	5	30.12	11.33	5.12	4.55	4.25	15.21	2.0738	267	967	442
MNHN	2004-831	Muridae	Mastomys	natalensis	Mali	Mali	1999	12.31666667	-8.13333333	6	34.09	11.74	5.48	4.9	4.78	15.16	-1.8731	278	978	325
MNHN	2004-833	Muridae	Mastomys	natalensis	Mali	Mali	2002	12.45	-10.25	7	32.67	11.94	5.82	5.52	5	16.42	-0.52426	271	1200	341
MNHN	2004-834	Muridae	Mastomys	natalensis	Mali	Mali	2002	15.05	-2.78333333	6	32.16	11.8	5.33	4.82	4.7	16.01	3.819	281	436	324
MNHN	2004-835	Muridae	Mastomys	natalensis	Mali	Mali	2002	12.3	-8.13333333	5	31.49	11.63	5.33	4.91	4.68	14.73	2.0356	278	978	325
MNHN	2004-836	Muridae	Mastomys	natalensis	Mali	Mali	1999	12.88333333	-8.13333333	7	33.92	11.83	5.79	5.41	4.91	17.2	-1.6444	272	969	409
MNHN	2004-842	Muridae	Mastomys	natalensis	Mali	Mali	2002	12.55	-8.86666667	5	29.48	11.53	4.72	4.35	4.41	14.01	-1.6172	259	1079	634
MNHN	2007-1044	Muridae	Mastomys	natalensis	Tanzania	Tanzania	2003	-8.44777778	38.61555556	6	30.26	11.52	5.2	4.21	4.65	14.26	0.22334	254	1107	159
MNHN	2007-1051	Muridae	Mastomys	natalensis	Tanzania	Tanzania	2003	-8.44777778	38.61555556	6	31.66	11.65	5.46	4.63	4.43	14.04	0.96451	254	1107	159
MNHN	2007-1058	Muridae	Mastomys	natalensis	Tanzania	Tanzania	2003	-8.44777778	38.61555556	6	31.65	11.75	5.77	4.51	4.57	14.97	0.87655	254	1107	159
MNHN	2007-1136	Muridae	Mastomys	natalensis	Tanzania	Tanzania	2003	-8.44777778	38.61555556	7	34.41	12.25	5.92	4.99	5.08	17.19	0.91151	254	1107	159
MNHN	2007-1140	Muridae	Mastomys	natalensis	Tanzania	Tanzania	2003	-8.44777778	38.61555556	5	30.4	11.84	5.34	4.36	4.81	14.08	1.1956	254	1107	159
MNHN	2007-1196	Muridae	Mastomys	natalensis	Tanzania	Tanzania	2003	-8.44777778	38.61555556	5	28.84	11.36	5.1	4.24	4.33	13.81	-3.1636	254	1107	159
MNHN	2007-1197	Muridae	Mastomys	natalensis	Tanzania	Tanzania	2003	-8.44777778	38.61555556	5	29.58	11.76	5.36	4.5	4.83	14.1	-1.1625	254	1107	159
MNHN	2007-1198	Muridae	Mastomys	natalensis	Tanzania	Tanzania	2003	-8.44777778	38.61555556	6	31.11	12	5.77	4.77	4.66	16.02	0.012442	254	1107	159
MNHN	2007-1199	Muridae	Mastomys	natalensis	Tanzania	Tanzania	2003	-8.44777778	38.61555556	6	31.1	11.39	5.46	4.38	4.68	14.73	-3.0716	254	1107	159
MNHN	2007-1224	Muridae	Mastomys	natalensis	Tanzania	Tanzania	2003	-8.44777778	38.61555556	4	29.73	11.47	5.36	4.5	4.42	14.43	-0.92051	254	1107	159
MNHN	2009-166	Muridae	Mastomys	natalensis	Guinea	Guinea	2003	10.1	-10.96666667	5	31.04	11.52	5.5	4.87	4.56	15.3	-1.4686	253	1527	455
MNHN	2009-168	Muridae	Mastomys	natalensis	Guinea	Guinea	2003	10.1	-10.96666667	5	31.12	11.28	5.02	4.6	4.68	14.48	-3.1713	253	1527	455
MNHN	2009-171	Muridae	Mastomys	natalensis	Guinea	Guinea	2003	10.1	-10.96666667	5	30	11.45	5.32	4.63	4.4	13.7	-0.44811	253	1527	455
MNHN	2009-173	Muridae	Mastomys	natalensis	Guinea	Guinea	2003	10.1	-10.96666667	6	32.1	11.7	5.28	4.55	4.1	15.47	-1.4822	253	1527	455
MNHN	2009-177	Muridae	Mastomys	natalensis	Guinea	Guinea	2003	10.1	-10.96666667	5	30.11	12.14	5.5	5.07	4.21	14.9	0.17497	253	1527	455
MNHN	2009-180	Muridae	Mastomys	natalensis	Guinea	Guinea	2003	10.1	-10.96666667	5	31.25	11.43	5.37	4.61	4.3	14.05	-0.93741	253	1527	455
MNHN	2009-460	Muridae	Mastomys	natalensis	Guinea	Guinea	2003	10.00055556	-10.97277778	6	32.28	12	5.4	4.88	4.52	16	-0.57238	251	1567	463
MNHN	2010-921	Muridae	Mastomys	natalensis	Cameroon	Cameroon	2006	4.801389	9.708056	4	28.18	11.4	5.22	4.58	4.3	13.31	0.97943	170	2274	1951
MNHN	2010-985	Muridae	Mastomys	natalensis	Mali	Mali	2007	14.06666667	-3.68333333	6	30.85	11.58	5.18	4.48	5.1	14.28	2.3771	269	532	369
MNHN	2010-986	Muridae	Mastomys	natalensis	Mali	Mali	2007	14.06666667	-3.68333333	4	28.76	11.32	5.24	4.3	4.5	12.66	0.4139	269	532	369
MNHN	2010-988	Muridae	Mastomys	natalensis	Mali	Mali	2007	14.06666667	-3.68333333	6	30.52	11.35	5.16	5.4	4.69	14.01	0.22078	269	532	369
MNHN	2012-2013	Muridae	Mastomys	natalensis	Guinea	Guinea	2004	10.00055556	-10.97277778	5	30.94	11.69	5.48	4.74	4.64	14.5	-1.0708	251	1567	463
MNHN	2012-209	Muridae	Mastomys	natalensis	Guinea	Guinea	2004	10.00055556	-10.97277778	5	30.38	11.34	5.23	4.92	4.3	14.42	-0.59448	251	1567	463
MNHN	2012-211	Muridae	Mastomys	natalensis	Guinea	Guinea	2004	10.00055556	-10.97277778	5	30.97	11.41	5.26	4.66	4.84	14.96	-1.4471	251	1567	463
MNHN	2012-214	Muridae	Mastomys	natalensis	Guinea	Guinea	2004	10.00055556	-10.97277778	5	30.23	11.9	5.32	4.76	4.44	14.74	1.3616	251	1567	463
MNHN	2012-219	Muridae	Mastomys	natalensis	Guinea	Guinea	2004	10.00055556	-10.97277778	4	28.76	10.9	4.76	4.26	4.28	13.09	1.689	251	1567	463
MNHN	2012-784	Muridae	Mastomys	natalensis	Guinea	Guinea	2011	7.442	-9.243	7	32.42	11.98	5.73	4.83	4.63	15.45	1.6926	246	2116	424
MNHN	2012-785	Muridae	Mastomys	natalensis	Guinea	Guinea	2011	7.442	-9.243	7	32.7	12.24	5.8	5.16	4.83	15.52	-0.20891	246	2116	424
MNHN	2012-786	Muridae	Mastomys	natalensis	Guinea	Guinea	2011	7.616667	-7.416667	4	28.58	11.38	5.14	4.37	4.61	13	1.0972	229	1611	751
MNHN	2013-1346	Muridae	Mastomys	natalensis	DRC	DRC	1996	-2.92	15.35	5	29.95	11.22	5.09	4.7	4.4	14.74	1.2812	232	1882	714
MNHN	2013-2883	Muridae	Mastomys	natalensis	Guinea	Guinea	2013	9.69055556	-12.81361111	7	33.75	12.05	5.88	4.97	4.54	16.55	-2.3354	277	2664	119
MNHN	2015-317	Muridae	Mastomys	natalensis	DRC	DRC	1996	-2.92	15.35	6	32.2	11.8	5.36	4.51	4.69	15.3	3.3315	232	1882	714
MNHN	2015-319	Muridae	Mastomys	natalensis	DRC	DRC	1996	-2.92	15.35	6	30.71	11.55	4.67	4.46	4.86	14.84	0.49837	232	1882	714
MNHN	2015-321	Muridae	Mastomys	natalensis	DRC	DRC	1996	-2.92	15.35	6	32.6	11.65	5.4	4.85	5.06	15.4	4.2289	232	1882	714
MNHN	2015-322	Muridae	Mastomys	natalensis	DRC	DRC	1996	-2.92	15.35	7	32.51	12.01	5.33	4.93	4.9	15.81	0.34793	232	1882	714
MNHN	2015-324	Muridae	Mastomys	natalensis	DRC	DRC	1996	-2.92	15.35	7	33.74	11.86	5.17	4.94	4.83	16.52	0.61629	232	1882	714
MNHN	2015-326	Muridae	Mastomys	natalensis	DRC	DRC	1996	-2.92	15.35	7	32.58	11.46	5.2	4.73	4.98	16.13	-0.00010112	232	1882	714
MNHN	2015-329	Muridae	Mastomys	natalensis	DRC	DRC	1996	-2.92	15.35	5	29.74	11.47	5.2	4.58	4.76	15.11	2.383	232	1882	714
MNHN	2015-330	Muridae	Mastomys	natalensis	DRC	DRC	1996	-2.92	15.35	4	28.86	11.35	4.88	4.52	4.38	13.94	1.0787	232	1882	714
MNHN	2015-332	Muridae	Mastomys	natalensis	DRC	DRC	1996	-2.92	15.35	5	28.28	11.03	5.22	4.6	4.44	14.29	-0.26521	232	1882	714
MNHN	2015-365	Muridae	Mastomys	natalensis	RCA	RCA	1993	4.03194444	17.335	5	29.03	12.17	5.11	4.26	4.48	13.83	-2.5721	244	1537	457
MNHN	2015-371	Muridae	Mastomys	natalensis	RCA	RCA	1993	4.03194444	17.335	4	28.61	11.47	4.63	4.24	4.49	13.2	0.88245	244	1537	457
MNHN	2015-372	Muridae	Mastomys	natalensis	RCA	RCA	1993	4.03194444	17.335	5	29.47	11.12	5.12	4.57	4.5	13.58	-2.4452	244	1537	457
MNHN	2015-375	Muridae	Mastomys	natalensis	RCA	RCA	1993	4.03194444	17.335	4	28.98	11.8	5.18	4.12	4.62	13.1	-1.9519	244	1537	457
MNHN	2015-376	Muridae	Mastomys	natalensis	RCA	RCA	1993	4.03194444	17.335	6	30.52	12.54	5.61	4.35	4.98	14.48	-1.3853	244	1537	457
MNHN	2015-377	Muridae	Mastomys	natalensis	RCA	RCA	1993	4.03194444	17.335	5	29.76	11.35	5.2	4.77	4.63	13.57	-2.5517	244	1537	457
MNHN	2015-378	Muridae	Mastomys	natalensis	RCA	RCA	1993	4.03194444	17.335	4	29.8	11.77	5.08	4.44	4.46	14.2	-0.7409	244	1537	457
MNHN	2015-379	Muridae	Mastomys	natalensis	RCA	RCA	1993	4.03194444	17.335	6	32.76	11.98	5.52	4.85	5.02	15.02	1.8825	244	1537	457
MNHN	2015-380	Muridae	Mastomys	natalensis	RCA	RCA	1993	4.03194444	17.335	5	29.39	11.85	4.98	4.3	4.67	13.86	2.343	244	1537	457
MNHN	2015-382	Muridae	Mastomys	natalensis	RCA	RCA	1993	4.03194444	17.335	5	28.41	11.83	4.99	3.98	4.54	13.69	0.42344	244	1537	457
RMCA	73-009-M-0127	Muridae	Mastomys	natalensis	Togo	Togo	1968	7.58333	0.6	6	30.01	11.22	5.31	4.66	4.02	14.61	1.6871	262	1524	270
RMCA	73-009-M-0149	Muridae	Mastomys	natalensis	Togo	Togo	1968	9.25	1.2	4	31.46	11.77	5.36	4.14	4.51	14.62	-1.7867	244	1474	715
RMCA	73-013-M-0269	Muridae	Mastomys	natalensis	Togo	Togo	1969	9.25	1.2	5	31.72	11.67	5.82	4.73	4.65	14.99	-2.9878	244	1474	715
RMCA	73-013-M-0270	Muridae	Mastomys	natalensis	Togo	Togo	1969	9.25	1.2	5	28.86	11.55	4.95	4.71	4.49	14.23	0.83527	244	1474	715
RMCA	73-015-M-0354	Muridae	Mastomys	natalensis	Cameroon	Cameroon	1970	4.05	11.55	5	29.36	11.39	5.11	4.27	4.35	13.36	-1.5328	242	1636	626
RMCA	73-015-M-0365	Muridae	Mastomys	natalensis	Cameroon	Cameroon	1970	10.5	15.2	7	33.34	12.01	5.45	4.82	4.84	16.02	-0.8711	281	749	319
RMCA	73-015-M-0438	Muridae	Mastomys	natalensis	Cameroon	Cameroon	1970	10.55	13.68333	6	33.8	12.27	5.55	5.52	4.86	16.83	-0.19442	242	956	818
RMCA	73-016-M-0209	Muridae	Mastomys	natalensis	Cameroon	Cameroon	1971	7.1	12.48333	6	30.95	11.64	5.48	4.83	4.68	14.26	-0.89736	225	1625	1052
RMCA	73-054-M-0015	Muridae	Mastomys	natalensis	Togo	Togo	1968	7.51667	1.16667	5	28.08	11.65	5.13	4.17	4.44	13.26	0.89918	265	1266	236
RMCA	75-003-M-0145	Muridae	Mastomys	natalensis	Cameroon	Cameroon	1974	10.86667	13.88333	7	31.7	11.51	5.49	4.85	4.3	15.08	-0.37796	263	843	504
RMCA	76-014-M-0100	Muridae	Mastomys	natalensis	Cameroon	Cameroon	1975	5.7	10.66667	6	31.34	11.78	5.46	4.8	4.44	15.75	-3.4463	211	1956	1270
RMCA	96-036-M-0024	Muridae	Mastomys	natalensis	Tanzania	Morogoro	1985	-6.85	37.63333	6	30.45	11.33	5.51	4.88	4.2	14.44	2.2799	246	986	510
RMCA	96-036-M-0094	Muridae	Mastomys	natalensis	Tanzania	Morogoro	1985	-6.85	37.63333	5	27.72	11.49	5.45	4.39	4.12	13.46	0.86588	246	986	510
RMCA	96-036-M-0194	Muridae	Mastomys	natalensis	Tanzania	Morogoro	1986	-6.85	37.63333	6	29.03	11.66	5.42	4.39	4.62	14.05	4.2566	246	986	510
RMCA	96-036-M-2183	Muridae	Mastomys	natalensis	Tanzania	Morogoro	1988	-6.85	37.63333	6	26.95	11.32	5.44	3.96	3.97	13.011	-1.358	246	986	510
RMCA	96-036-M-3516	Muridae	Mastomys	natalensis	Tanzania	Morogoro	1989	-6.85	37.63333	5	24.42	11.88	5.34	3.83	4.42	13.3	0.65695	246	986	510
RMCA	96-037-M-4135	Muridae	Mastomys	natalensis	Tanzania	Tanzania	1995	-7.7	31.56667	5	27.75	11.51	5.27	4.22	3.89	13.39	0.80194	236	938	869
RMCA	96-037-M-4243	Muridae	Mastomys	natalensis	Tanzania	Tanzania	1996	-6.18333	37.11667	5	26.45	11.37	5.12	4.27	4.04	12.9	2.3132	225	793	838
RMCA	97-077-M-0078	Muridae	Mastomys	natalensis	Ivory Coast	Ivory Coast	1964	5.33333	-4.11667	7	30.4	11.87	5.74	4.78	4.45	15.12	1.4299	266	1751	15
RMCA	97-077-M-0113	Muridae	Mastomys	natalensis	Ivory Coast	Ivory Coast	1965	5.33333	-4.11667	6	30	11.37	5.67	4.71	4.62	14.44	0.25235	266	1751	15
RMCA	97-077-M-0158	Muridae	Mastomys	natalensis	Ivory Coast	Ivory Coast	1966	6.73333	-3.48333	6	33.55	11.72	5.66	5.32	4.65	15.3	0.71851	264	1301	190
RMCA	97-077-M-0297	Muridae	Mastomys	natalensis	Burkina Faso	Burkina Faso	1966	12.31667	-1.7	6	31.47	11.72	5.54	4.98	4.55	14.32	-0.58708	278	769	340
RMCA	97-077-M-0319	Muridae	Mastomys	natalensis	Ivory Coast	Ivory Coast	1968	8.51667	-5.31667	4	26.77	10.73	5.55	4.28	3.98	12.48	2.0662	270	1084	268
RMCA	97-077-M-0366	Muridae	Mastomys	natalensis	Ivory Coast	Ivory Coast	1969	7.81667	-4.68333	4	29.63	10.76	5.31	4.44	4.25	12.26	-0.72959	274	1073	173
RMCA	97-078-M-0063	Muridae	Mastomys	natalensis	Burkina Faso	Burkina Faso	1976	11.21667	-4.43333	4	28.16	11.46	4.75	4.18	4.03	13.45	-0.16869	273	1014	339
RMCA	97-078-M-0112	Muridae	Mastomys	natalensis	Burkina Faso	Burkina Faso	1976	11.21667	-4.43333	4	26.47	11.74	5.17	4.19	4.09	13.29	-0.5252	273	1014	339
RMCA	97-078-M-0237	Muridae	Mastomys	natalensis	Burkina Faso	Burkina Faso	1977	10.61667	-5.11667	4	25.91	10.79	4.91	4.05	4.09	11.65	-0.83203	273	1081	304
RMCA	97-078-M-0238	Muridae	Mastomys	natalensis	Burkina Faso	Burkina Faso	1977	10.61667	-5.11667	6	32.42	11.42	5.2	4.81	4.41	15.3	-0.81198	273	1081	304
RMCA	97-079-M-0257	Muridae	Mastomys	natalensis	Ivory Coast	Ivory Coast	1972	11.53333	-0.48333	7	29.82	11.69	5.24	4.48	4.25	13.54	2.7417	283	836	270
RMCA	a1.097-M-0962	Muridae	Mastomys	natalensis	DRC	DRC	2008	0.33333	25.16667	5	29.67	11.64	5.55	4.21	4.63	14.76	2.2993	250	1761	446
RMCA	a1.097-M-3093	Muridae	Mastomys	natalensis	DRC	DRC	2008	0.33333	25.16667	6	29.38	10.89	5.17	4.65	4.26	13.64	0.33205	250	1761	446
RMCA	a4.048-M-0035	Muridae	Mastomys	natalensis	Senegal	Senegal	1987	12.56667	-15.88333	5	29.46	11.56	5.43	4.44	4.43	14.3	1.194	267	1223	28
RMCA	a6.016-M-0868	Muridae	Mastomys	natalensis	DRC	DRC	2004	-4.3	15.3	7	28.6	11.41	5.32	4.34	4.28	14.09	1.1641	255	1370	282
RMCA	a6.016-M-0872	Muridae	Mastomys	natalensis	DRC	DRC	2004	-4.3	15.3	6	32.43	11.7	5.26	4.32	4.37	16	-1.7002	255	1370	282
RMCA	a6.016-M-0874	Muridae	Mastomys	natalensis	DRC	DRC	2004	-4.3	15.3	6	31.44	12.01	5.27	4.71	4.92	13.84	2.8359	255	1370	282
RMCA	a6.016-M-0876	Muridae	Mastomys	natalensis	DRC	DRC	2004	-4.3	15.3	5	32.14	12.04	5.68	4.68	4.39	16.91	-1.1944	255	1370	282
RMCA	a6.016-M-0877	Muridae	Mastomys	natalensis	DRC	DRC	2004	-4.3	15.3	4	28.4	10.72	4.98	4.06	4.33	12	-0.58765	255	1370	282
RMCA	a6.016-M-0885	Muridae	Mastomys	natalensis	Mozambique	Mozambique	2004	-17.33333	35.58333	4	28.4	11.16	5.04	4.21	4.05	13.59	0.47233	234	1026	404
RMCA	a6.016-M-1014	Muridae	Mastomys	natalensis	Tanzania	Tanzania	2003	-6.86667	37.65	7	27.95	11.61	5.2	4.14	4.36	13.24	2.4408	235	1081	686
RMCA	a6.016-M-1076	Muridae	Mastomys	natalensis	Zimbabwe	Zimbabwe	2004	-19.03333	28.9	4	29.8	12.22	5.86	4.66	4.24	14.26	-2.094	200	664	1162
RMCA	a6.016-M-1095	Muridae	Mastomys	natalensis	Zimbabwe	Zimbabwe	2004	-19.03333	28.9	7	27.71	11.57	5.15	4.53	4.23	13.89	-1.0137	200	664	1162
RMCA	a6.016-M-1096	Muridae	Mastomys	natalensis	Zimbabwe	Zimbabwe	2004	-19.03333	28.9	7	29.47	11.56	5.16	4.61	4.29	13.29	4.2382	200	664	1162
RMCA	a6.016-M-1100	Muridae	Mastomys	natalensis	Zimbabwe	Zimbabwe	2004	-17.85	31.03333	5	28.29	11.55	5.2	4.65	3.9	13.94	2.4939	185	819	1469
RMCA	a6.016-M-1101	Muridae	Mastomys	natalensis	Zimbabwe	Zimbabwe	2004	-17.85	31.03333	7	29.98	11.3	5.49	4.64	4	14	0.15644	185	819	1469
RMCA	a6.016-M-1608	Muridae	Mastomys	natalensis	Mozambique	Mozambique	2004	-17.33333	35.58333	5	31.28	11.9	5.27	4.39	4.35	13.8	0.15915	234	1026	404
RMCA	a6.016-M-1609	Muridae	Mastomys	natalensis	Mozambique	Mozambique	2004	-17.33333	35.58333	6	29.52	11.49	5.34	4.43	3.96	13.72	-1.9678	234	1026	404
RMCA	a6.016-M-1610	Muridae	Mastomys	natalensis	Mozambique	Mozambique	2004	-17.33333	35.58333	6	29.12	11.4	5.28	4.63	4.11	13.26	1.003	234	1026	404
RMCA	a6.016-M-1612	Muridae	Mastomys	natalensis	Benin	Benin	2006	6.7	2.38333	7	32.79	11.41	5.38	4.97	4.75	14.95	-1.4758	275	1118	13
RMCA	a6.016-M-3267	Muridae	Mastomys	natalensis	Benin	Benin	2006	6.7	2.38333	7	29.98	11.73	4.93	5	4.5	14.86	1.3751	275	1118	13
RMCA	a6.016-M-3273	Muridae	Mastomys	natalensis	Benin	Benin	2006	6.81667	2.36667	6	28.93	11.3	5.22	4.34	4.6	13.9	-3.9177	277	1088	11
RMCA	a6.016-M-3277	Muridae	Mastomys	natalensis	Benin	Benin	2006	7.25	2.46667	6	29.36	11.46	5.04	4.7	4.43	14.29	-0.4431	280	1050	15
RMCA	a6.016-M-3468	Muridae	Mastomys	natalensis	Tanzania	Tanzania	2003	-6.86667	37.65	5	28.35	11.75	5.29	4.62	4.38	14.25	-2.6665	235	1081	686
RMCA	a6.016-M-3497	Muridae	Mastomys	natalensis	Tanzania	Tanzania	2003	-6.83333	37.68333	4	25.31	10.97	4.83	3.9	4.06	11.91	-2.9134	242	947	544
RMCA	a6.016-M-3509	Muridae	Mastomys	natalensis	Tanzania	Tanzania	2003	-6.76667	37.66667	4	28.75	11.61	4.86	4.5	4	13.84	0.050411	248	888	474
RMCA	a6.016-M-5776	Muridae	Mastomys	natalensis	Tanzania	Tanzania	2007	-4.6	38.23333	4	26.68	11.64	5.36	3.87	4.41	12.41	-0.53401	150	762	1944
RMCA	RMCA_Mam_10654	Muridae	Mastomys	natalensis	DRC	DRC	1929	-5.93333	29.2	4	27.71	11.38	5.49	4.26	4.22	13.34	-1.5482	236	1089	771
RMCA	RMCA_Mam_11113	Muridae	Mastomys	natalensis	DRC	DRC	1930	-10.51667	27.55	7	30.34	11.55	5.47	4.63	4.61	13.97	-2.3518	222	1040	945
RMCA	RMCA_Mam_11397	Muridae	Mastomys	natalensis	DRC	DRC	1931	-10.81667	26.11667	5	30.54	11.86	5.42	4.84	4.09	14.65	-0.71913	203	1135	1307
RMCA	RMCA_Mam_12899	Muridae	Mastomys	natalensis	DRC	DRC	1934	-11.66667	27.5	6	30.4	12.08	5.26	4.69	3.96	14.39	-1.3599	204	1238	1235
RMCA	RMCA_Mam_12906	Muridae	Mastomys	natalensis	DRC	DRC	1935	-11.68333	27.48333	7	31.53	12.61	5.72	5.02	4.48	15.54	-0.70499	202	1242	1215
RMCA	RMCA_Mam_13497	Muridae	Mastomys	natalensis	DRC	DRC	1935	-11.66667	27.46667	4	29.46	11.53	5.52	5.1	4.43	14.06	0.064096	203	1240	1212
RMCA	RMCA_Mam_1989	Muridae	Mastomys	natalensis	Kenya	Kenya	1913	-2.98333	38.51667	6	34.03	12.29	5.73	5.34	4.86	16.01	-0.15599	254	1001	416
RMCA	RMCA_Mam_1994	Muridae	Mastomys	natalensis	Kenya	Kenya	1913	-2.98333	38.48333	5	31.74	11.58	5.41	4.82	4.24	14.82	-2.56	254	1020	441
RMCA	RMCA_Mam_2027	Muridae	Mastomys	natalensis	DRC	DRC	1913	-2.98333	38.46667	5	29.14	12.12	5.32	4.4	4.03	13.8	0.85131	253	1037	452
RMCA	RMCA_Mam_2048	Muridae	Mastomys	natalensis	Kenya	Kenya	1913	-3.36667	37.78333	4	28.47	12.37	5.51	5.01	4.41	14.25	-0.18008	225	681	885
RMCA	RMCA_Mam_2062	Muridae	Mastomys	natalensis	Kenya	Kenya	1913	-2.98333	38.48333	6	30.92	11.48	5.52	4.54	4.34	13.96	-2.9797	254	1020	441
RMCA	RMCA_Mam_23600	Muridae	Mastomys	natalensis	DRC	DRC	1956	-11.55	27.61667	6	29.32	11.77	5.6	4.55	4.3	14.32	-1.7636	206	1223	1252
RMCA	RMCA_Mam_24985	Muridae	Mastomys	natalensis	DRC	DRC	1955	-11.66667	27.46667	7	32.93	12.15	5.44	4.87	4.32	15.98	-5.1353	203	1240	1212
RMCA	RMCA_Mam_28055	Muridae	Mastomys	natalensis	Zambia	Zambia	1959	-14.08333	25.25	5	30.9	11.92	5.74	4.93	4.11	14.42	-2.4225	205	1028	1186
RMCA	RMCA_Mam_6832	Muridae	Mastomys	natalensis	DRC	DRC	1922	-5.46667	13.21667	7	31.6	11.93	5.51	4.89	4.52	14.36	-2.5538	226	1209	457
RMCA	RMCA_Mam_7283	Muridae	Mastomys	natalensis	DRC	DRC	1920	-5.13333	15.31667	6	30.6	11.72	5.02	4.74	4.65	14.57	-1.7568	236	1469	617
RMCA	RMCA_Mam_8864	Muridae	Mastomys	natalensis	DRC	DRC	1926	-6.5	29.48333	7	31.95	11.74	5.59	4.74	4.2	14.85	0.59967	241	971	766
DNMNH	479	Muridae	Micalemys	namaquensis	South Africa	North West	1906	-26.3	27.4	4	28.73	12.66	4.5	4.51	4.7	13.93	-3.4615	161	658	1510
DNMNH	480	Muridae	Micalemys	namaquensis	South Africa	North West	1906	-26.31666667	27.46666667	5	29.86	13.01	5.5	4.78	4.65	14.77	-1.3742	160	664	1516
DNMNH	481	Muridae	Micalemys	namaquensis	South Africa	North West	1906	-26.73333333	27.06666667	5	30.71	12.62	5.63	4.74	4.98	15.59	-1.1134	168	617	1351
DNMNH	482	Muridae	Micalemys	namaquensis	South Africa	North West	1907	-26.73333333	27.06666667	5	32.02	13.02	5.67	4.89	4.74	15.28	0.16708	168	617	1351
DNMNH	487	Muridae	Micalemys	namaquensis	South Africa	Gauteng	1907	-26.18333333	28.06666667	5	30.52	13.17	5.26	5.16	5.31	15	1.0304	159	790	1798
DNMNH	488	Muridae	Micalemys	namaquensis	South Africa	Gauteng	1906	-26.18333333	28.06666667	6	32.54	12.82	5.73	5.23	4.7	16.09	0.4809	159	790	1798
DNMNH	491	Muridae	Micalemys	namaquensis	South Africa	Gauteng	1906	-26.18333333	28.06666667	4	30.06	12.54	5.1	4.59	4.7	15.67	-0.65461	159	790	1798
DNMNH	492	Muridae	Micalemys	namaquensis	South Africa	Gauteng	1907	-26.18333333	28.06666667	4	30.89	12.39	5.51	4.83	4.69	14.7	0.447	159	790	1798
DNMNH	498	Muridae	Micalemys	namaquensis	South Africa	Gauteng	1907	-26.18333333	28.06666667	5	33.15	13.38	5.74	5.07	5	16.2	1.5271	159	790	1798
DNMNH	1228	Muridae	Micalemys	namaquensis	South Africa	Gauteng	1912	-25.68333333	28.2	4	31.31	13.35	5.42	4.75	4.72	15.29	-1.2116	178	696	1271
DNMNH	1229	Muridae	Micalemys	namaquensis	South Africa	Gauteng	1912	-25.71666667	28.23333333	4	32.41	13.27	5.42	5.06	4.67	15.65	0.25913	178	697	1300
DNMNH	1230	Muridae	Micalemys	namaquensis	South Africa	Gauteng	1912	-25.71666667	28.23333333	5	32.88	13.84	5.7	4.95	5.11	16.41	0.57536	178	697	1300
DNMNH	1231	Muridae	Micalemys	namaquensis	South Africa	Gauteng	1912	-25.86666667	28.23333333	4	31.22	13.26	5.59	4.97	4.7	15.35	-0.10557	166	713	1494
DNMNH	1389	Muridae	Micalemys	namaquensis	South Africa	Mpumalanga	1914	-26.06666667	30.1	5	31.71	12.87	5.2	5.59	4.55	15.34	0.26696	150	762	1665
DNMNH	1711	Muridae	Micalemys	namaquensis	South Africa	Limpopo	1915	-24.88333333	27.65	4	31.47	12.79	5.26	4.88	4.61	14.88	1.0901	184	671	1361
DNMNH	1787	Muridae	Micalemys	namaquensis	South Africa	Mpumalanga	1915	-26.05	30.83333333	4	31.92	13.26	5.45	5.12	4.58	15.01	0.71769	188	1050	985
DNMNH	2029	Muridae	Micalemys	namaquensis	South Africa	Limpopo	1916	-22.35	30.36666667	5	31.05	12.6	5.02	5.01	4.63	15.15	-1.3803	235	395	403
DNMNH	2034	Muridae	Micalemys	namaquensis	South Africa	Limpopo	1916	-22.9	30.21666667	5	30.05	13.14	5.32	5.22	5.07	14.54	-1.249	201	910	880
DNMNH	2224	Muridae	Micalemys	namaquensis	South Africa	Western Cape	1917	-33.88333333	19.05	4	32.09	13.11	6.24	4.87	4.9	15.77	-1.3142	169	896	186
DNMNH	2226	Muridae	Micalemys	namaquensis	South Africa	Western Cape	1917	-33.88333333	19.05	4	32.18	12.76	5.47	4.41	4.63	14.32	-3.2044	169	896	186
DNMNH	2229	Muridae	Micalemys	namaquensis	South Africa	Western Cape	1917	-31.78333333	18.61666667	5	31.85	12.57	5.47	4.58	4.82	15.28	-2.7427	193	171	28
DNMNH	2231	Muridae	Micalemys	namaquensis	South Africa	Western Cape	1917	-31.78333333	18.61666667	5	31.92	13.1	5.87	4.8	4.61	15.49	-0.82454	193	171	28
DNMNH	3823	Muridae	Micalemys	namaquensis	South Africa	Gauteng	1923	-25.78333333	28.25	4	30.84	13.48	5.77	4.9	4.53	15.22	-2.1705	169	718	1491
DNMNH	3940	Muridae	Micalemys	namaquensis	South Africa	Gauteng	1924	-25.75	28.3	5	32.44	12.3	5.58	4.94	4.66	15.02	-4.9918	175	703	1359
DNMNH	3952	Muridae	Micalemys	namaquensis	South Africa	Gauteng	1924	-25.68333333	28.2	6	31.07	12.77	6.04	4.74	4.32	14.8	-3.7408	178	696	1271
DNMNH	3970	Muridae	Micalemys	namaquensis	South Africa	Gauteng	1924	-25.68333333	28.2	6	32.22	13.11	5.6	4.9	4.83	15.17	0.22368	178	696	1271
DNMNH	4035	Muridae	Micalemys	namaquensis	South Africa	Limpopo	1924	-23.66666667	30.08333333	5	31.89	13.24	5.38	5.16	4.92	15.06	-0.7792	189	1158	927
DNMNH	4335	Muridae	Micalemys	namaquensis	South Africa	Gauteng	1925	-25.68333333	28.2	4	32.7	13.03	5.52	4.87	4.5	15.81	-3.6388	178	696	1271
DNMNH	4336	Muridae	Micalemys	namaquensis	South Africa	Gauteng	1925	-25.68333333	28.2	4	30.97	13.31	5.55	4.8	4.51	15.35	2.6497	178	696	1271
DNMNH	4607	Muridae	Micalemys	namaquensis	South Africa	Gauteng	1925	-25.73333333	28.05	6	33.1	13.16	6.06	5.2	4.9	16	-1.7014	179	689	1411
DNMNH	4611	Muridae	Micalemys	namaquensis	South Africa	Gauteng	1925	-25.73333333	28.05	7	31.79	12.82	5.83	4.82	4.69	15.18	-2.5484	179	689	1411
DNMNH	4871	Muridae	Micalemys	namaquensis	South Africa	Eastern Cape	1927	-30.68333333	26.7	4	31.9	13.08	6.11	4.5	4.77	15.1	-3.2318	155	545	1309
DNMNH	5445	Muridae	Micalemys	namaquensis	South Africa	North West	1927	-27.75	25.41667	6	34.09	13.7	5.68	5.2	5.16	16.52	-2.1802	175	484	1271
DNMNH	5910	Muridae	Micalemys	namaquensis	South Africa	Western Cape	1929	-33.41666667	19.2	4	32.18	13.66	5.47	4.8	4.76	15.57	-3.176	169	738	264
DNMNH	5911	Muridae	Micalemys	namaquensis	South Africa	Western Cape	1929	-33.41666667	19.2	5	32.93	13.37	5.73	5.29	4.86	16.12	-2.6361	169	738	264
DNMNH	5912	Muridae	Micalemys	namaquensis	South Africa	Western Cape	1929	-33.41666667	19.2	4	32.15	13.22	5.81	4.71	4.75	15.42	-2.0085	169	738	264
DNMNH	6697	Muridae	Micalemys	namaquensis	South Africa	Eastern Cape	1931	-28.71667	24.96667	4	30.73	12.75	5.36	4.43	4.88	14.44	1.4696	174	452	1275
DNMNH	6878	Muridae	Micalemys	namaquensis	South Africa	Northern Cape	1931	-28.63333	26.15	4	30.18	12.7	5.48	4.73	4.5	15.17	2.5807	164	520	1305
DNMNH	6879	Muridae	Micalemys	namaquensis	South Africa	Northern Cape	1931	-28.53322	26.211	4	30.92	12.59	5.71	4.72	4.33	14.93	-5.4797	162	537	1346
DNMNH	7655	Muridae	Micalemys	namaquensis	South Africa	Gauteng	1934	-26.26666667	27.96666667	6	33.7	12.76	5.76	5.3	4.78	16.92	-0.66068	158	777	1725
DNMNH	8116	Muridae	Micalemys	namaquensis	Namibia	Namibia	1937	-19.98333	17.08333	4	29.4	12.69	5.26	4.44	4.37	13.75	-0.80266	200	486	1495
DNMNH	8117	Muridae	Micalemys	namaquensis	Namibia	Namibia	1937	-19.98333	17.08333	4	29.9	12.68	5.39	4.43	4.62	13.44	-2.0702	200	486	1495
DNMNH	8127	Muridae	Micalemys	namaquensis	Namibia	Namibia	1937	-19.63333	14.83333	4	31.95	12.84	5.58	4.76	4.58	14.14	-1.7976	209	316	1205
DNMNH	8134	Muridae	Micalemys	namaquensis	Namibia	Namibia	1937	-22.91667	16.2	4	30.4	12.69	5.1	4.51	4.44	14.68	1.3806	196	235	1283
DNMNH	8144	Muridae	Micalemys	namaquensis	Namibia	Namibia	1937	-25.85	16.55	4	29.16	11.83	5.35	4.36	4.05	13.34	2.0313	141	196	1697
DNMNH	8157	Muridae	Micalemys	namaquensis	Namibia	Namibia	1937	-20.65	17.1	4	30.02	11.94	5.3	4.41	4.31	13.87	2.603	183	457	1667
DNMNH	8160	Muridae	Micalemys	namaquensis	Namibia	Namibia	1937	-20.41667	17.25	4	31.97	13.12	5.35	4.89	4.78	14.96	0.081673	189	436	1693
DNMNH	9539	Muridae	Micalemys	namaquensis	Namibia	Namibia	1941	-24.78333	16.86667	4	31.29	12.62	5.26	4.92	4.71	14.72	0.92962	168	156	1354
DNMNH	9542	Muridae	Micalemys	namaquensis	Namibia	Namibia	1941	-21.66667	15.66667	4	29.08	12.19	5.42	4.53	4.32	13.76	-0.63753	196	267	1374
DNMNH	10029	Muridae	Micalemys	namaquensis	South Africa	Gauteng	1947	-26.01666667	27.73333333	4	33.72	13.18	5.66	5.33	4.96	16.21	0.50936	167	684	1474
DNMNH	11045	Muridae	Micalemys	namaquensis	Namibia	Namibia	1951	-18.06667	13.85	4	31.77	12.82	5.12	4.58	4.21	14.82	2.852	216	316	1155
DNMNH	11046	Muridae	Micalemys	namaquensis	Namibia	Namibia	1951	-18.06667	13.85	4	30.82	12.2	5.31	4.51	4.44	14.3	0.023965	216	316	1155
DNMNH	11048	Muridae	Micalemys	namaquensis	Namibia	Namibia	1951	-17.19	13.52	4	29.89	12.22	5.21	4.56	4.59	13.4	0.5075	199	340	1264
DNMNH	11051	Muridae	Micalemys	namaquensis	Namibia	Namibia	1951	-19.05	14.35	5	31.61	12.86	5.26	4.64	4.18	14.27	-0.1505	215	302	1227
DNMNH	11078	Muridae	Micalemys	namaquensis	South Africa	Northern Cape	1951	-26.78333	20.08333	5	29.92	12.16	5.58	4.29	4.32	13.2	1.4029	203	175	835
DNMNH	11864	Muridae	Micalemys	namaquensis	Namibia	Namibia	1954	-22.31667	17.7	4	30.63	12.49	5.36	4.61	4.44	14.25	-0.33774	187	368	1627
DNMNH	11868	Muridae	Micalemys	namaquensis	Namibia	Namibia	1954	-22.31667	17.7	4	29.88	12.41	5.32	4.35	4.38	14.04	-1.6312	187	368	1627
DNMNH	12171	Muridae	Micalemys	namaquensis	South Africa	Gauteng	1953	-26.01666667	27.7	6	29.8	12.31	5.36	4.82	4.55	14	-0.11121	165	695	1494
DNMNH	12175	Muridae	Micalemys	namaquensis	South Africa	Gauteng	1952	-26.01666667	27.7	4	29.15	12.64	5.27	4.7	4.55	13.85	0.26085	165	695	1494
DNMNH	12176	Muridae	Micalemys	namaquensis	South Africa	Gauteng	1953	-26.01666667	27.7	5	31.3	13.3	5.48	4.82	4.47	15.3	-0.089155	165	695	1494
DNMNH	12178	Muridae	Micalemys	namaquensis	South Africa	Gauteng	1953	-25.96666667	27.78333333	6	30.95	12.98	5.46	4.98	4.49	14.97	0.88553	168	691	1484
DNMNH	12179	Muridae	Micalemys	namaquensis	South Africa	Gauteng	1953	-26.01666667	27.7	5	31.91	13.17	5.56	5.12	4.94	15.44	-0.53926	165	695	1494
DNMNH	12180	Muridae	Micalemys	namaquensis	South Africa	Gauteng	1953	-26.01666667	27.7	7	32.13	13.04	5.19	5.14	4.74	15.12	-1.2861	165	695	1494
DNMNH	12181	Muridae	Micalemys	namaquensis	South Africa	Gauteng	1952	-26.01666667	27.7	6	33.34	13.48	5.49	5.13	4.87	16.02	-2.6139	165	695	1494
DNMNH	12182	Muridae	Micalemys	namaquensis	South Africa	Gauteng	1953	-26.01666667	27.7	7	33.05	13.22	5.38	5.48	4.94	16.37	2.7956	165	695	1494
DNMNH	12429	Muridae	Micalemys	namaquensis	South Africa	Mpumalanga	1959	-26.66667	29.26667	4	30.2	12.77	5.67	4.3	4.54	14.44	-0.9183	153	684	1621
DNMNH	12431	Muridae	Micalemys	namaquensis	South Africa	Mpumalanga	1957	-26.66667	29.26667	5	30.6	12.29	5.7	4.73	4.57	14.51	0.42933	153	684	1621
DNMNH	12595	Muridae	Micalemys	namaquensis	South Africa	Gauteng	1958	-25.85	28.16666667	5	33.29	13.07	5.78	5	4.84	15.91	1.0131	170	709	1433
DNMNH	12596	Muridae	Micalemys	namaquensis	South Africa	Gauteng	1958	-25.85	28.16666667	4	32.26	13.61	5.46	5	4.75	15.85	-1.9156	170	709	1433
DNMNH	12901	Muridae	Micalemys	namaquensis	South Africa	Western Cape	1933	-33.41666667	19.2	4	32.8	13.98	5.77	4.72	5.2	16.03	1.1516	169	738	264
DNMNH	12932	Muridae	Micalemys	namaquensis	Namibia	Namibia	1958	-22	15.6	4	28.79	11.56	5.25	4.46	4.01	13.26	-1.674	219	146	882
DNMNH	13020	Muridae	Micalemys	namaquensis	South Africa	Mpumalanga	1960	-25.41666667	29.33333333	4	31.6	12.76	5.22	4.92	4.28	15.7	0.42791	195	657	1007
DNMNH	14771	Muridae	Micalemys	namaquensis	Namibia	Namibia	1965	-28.66667	18.88333	5	30.05	12.48	5.9	4.69	4.12	15.34	-0.44263	197	120	883
DNMNH	16247	Muridae	Micalemys	namaquensis	Namibia	Namibia	1966	-21	15	4	31.62	13.05	5.42	4.76	4.33	14.9	-0.90519	225	158	814
DNMNH	16250	Muridae	Micalemys	namaquensis	Namibia	Namibia	1966	-21	15	4	30.42	12.47	5.5	4.56	4.57	14.2	-0.81563	225	158	814
DNMNH	16265	Muridae	Micalemys	namaquensis	Namibia	Namibia	1966	-22.35	16.13333	4	30.82	13	5.23	4.43	4.41	14.63	-0.99971	221	181	891
DNMNH	16271	Muridae	Micalemys	namaquensis	Namibia	Namibia	1966	-22.57	17.08361	5	30.46	12.46	5.31	4.75	4.42	14.54	-0.058766	195	359	1666
DNMNH	16615	Muridae	Micalemys	namaquensis	South Africa	Free State	1969	-28.51666667	28.61666667	5	32.71	13.36	5.88	4.62	4.36	16.03	0.52567	119	921	2068
DNMNH	17255	Muridae	Micalemys	namaquensis	South Africa	Mpumalanga	1967	-24.75	31.41666667	4	31.98	13.42	6.1	5.14	4.66	15.24	0.75185	216	635	395
DNMNH	17257	Muridae	Micalemys	namaquensis	South Africa	Mpumalanga	1967	-24.75	31.41666667	4	31.34	13.74	5.95	4.98	5.37	15.12	2.4253	216	635	395
DNMNH	17258	Muridae	Micalemys	namaquensis	South Africa	Mpumalanga	1967	-24.75	31.41666667	4	32.43	13.55	6.37	5.19	5.17	15.2	2.8228	216	635	395
DNMNH	17412	Muridae	Micalemys	namaquensis	South Africa	Gauteng	1970	-25.75	28.31666667	4	31.14	13.17	5.24	4.97	4.65	15.47	0.51036	173	703	1364
DNMNH	17413	Muridae	Micalemys	namaquensis	South Africa	Gauteng	1970	-25.75	28.31666667	4	32.43	12.94	5.93	5.06	4.63	15.42	-0.84083	173	703	1364
DNMNH	17495	Muridae	Micalemys	namaquensis	South Africa	Gauteng	1966	-25.58333333	27.75	7	32.58	13.08	5.66	5.36	5.03	15.63	0.078025	190	611	1154
DNMNH	17611	Muridae	Micalemys	namaquensis	South Africa	Eastern Cape	1971	-32.25	25.45	4	32.31	13.11	5.32	4.56	4.6	14.56	-0.4303	144	447	1350
DNMNH	18883	Muridae	Micalemys	namaquensis	South Africa	Limpopo	1970	-24.05	29.11666667	5	35.13	13.38	5.88	5.96	5.27	16.76	0.52232	171	592	1362
DNMNH	18884	Muridae	Micalemys	namaquensis	South Africa	Limpopo	1970	-24.05	29.11666667	7	35.04	13.49	5.75	5.37	5.04	16.65	-0.29197	171	592	1362
DNMNH	18885	Muridae	Micalemys	namaquensis	South Africa	Limpopo	1970	-24.05	29.11666667	7	35.98	12.74	5.87	5.1	5.11	17.58	0.93362	171	592	1362
DNMNH	22113	Muridae	Micalemys	namaquensis	South Africa	North West	1964	-26.83333	24.68333	6	32.15	12.56	5.75	5.2	4.86	15	2.3664	180	476	1228
DNMNH	22114	Muridae	Micalemys	namaquensis	South Africa	North West	1964	-26.83333	24.68333	5	31.48	12.4	5.73	5	4.63	15.03	-1.8993	180	476	1228
DNMNH	22133	Muridae	Micalemys	namaquensis	South Africa	KwaZulu-Natal	1947	-30.4	29.01667	4	32.35	13.44	5.62	4.82	4.59	14.98	-3.925	150	773	1542
DNMNH	22134	Muridae	Micalemys	namaquensis	South Africa	KwaZulu-Natal	1949	-28.36667	29.38333	7	33.56	13.55	4.69	5.94	4.72	16.7	-0.10972	140	819	1685
DNMNH	22137	Muridae	Micalemys	namaquensis	South Africa	KwaZulu-Natal	1948	-28.56667	29.73333	6	32.56	13.44	5.92	5.13	4.65	15.57	1.2129	182	746	1043
DNMNH	22139	Muridae	Micalemys	namaquensis	South Africa	Eastern Cape	1947	-33.028611	27.864167	4	33.34	13.97	5.36	5.2	4.97	16.21	-1.6019	183	834	105
DNMNH	22147	Muridae	Micalemys	namaquensis	South Africa	KwaZulu-Natal	1948	-28.55	30.41667	4	32.34	13	5.82	4.78	4.47	15	1.7457	168	749	1131
DNMNH	22149	Muridae	Micalemys	namaquensis	South Africa	Eastern Cape	1947	-33.028611	27.864167	6	33.12	13.2	6.22	5.25	4.66	15.07	-1.759	183	834	105
DNMNH	22151	Muridae	Micalemys	namaquensis	South Africa	KwaZulu-Natal	1948	-23	29.5	4	32.13	13.21	5.49	4.79	4.87	15.02	-1.9779	170	833	1361
DNMNH	22158	Muridae	Micalemys	namaquensis	South Africa	Eastern Cape	1947	-33.028611	27.864167	4	31.3	13.11	5.6	4.67	4.77	14.95	0.7227	183	834	105
DNMNH	22159	Muridae	Micalemys	namaquensis	South Africa	Eastern Cape	1947	-33.028611	27.864167	5	33.72	13.25	5.87	5.12	4.61	15.3	4.9024	183	834	105
DNMNH	22164	Muridae	Micalemys	namaquensis	South Africa	Free State	1956	-27.83333	25.91667	4	32.27	13.47	5.48	4.91	4.78	16.06	-0.38706	172	520	1250
DNMNH	22166	Muridae	Micalemys	namaquensis	South Africa	Free State	1956	-27.83333	25.91667	4	31.52	13.37	5.36	4.53	4.52	15.38	1.607	172	520	1250
DNMNH	22208	Muridae	Micalemys	namaquensis	Namibia	Namibia	1951	-19.65	17.4	5	32.07	12.51	5.91	4.73	4	15.11	-1.2476	201	546	1499
DNMNH	22231	Muridae	Micalemys	namaquensis	Namibia	Namibia	1951	-19.13333	13.61667	5	31.87	13.5	5.51	4.44	4.72	15.32	0.16345	237	110	558
DNMNH	28887	Muridae	Micalemys	namaquensis	Namibia	Namibia	1978	-23.06667	15.16667	5	31.15	13.05	5.88	4.33	4.61	15.31	-0.56622	199	45	566
DNMNH	29567	Muridae	Micalemys	namaquensis	South Africa	Eastern Cape	1979	-32.33333333	22.55	4	30.37	12.8	5.8	4.42	4.44	14.71	2.1851	179	223	874
DNMNH	29716	Muridae	Micalemys	namaquensis	South Africa	Western Cape	1979	-33.6	22.55	5	33.15	13.35	6.28	4.93	4.74	16.1	2.0883	137	573	895
DNMNH	29725	Muridae	Micalemys	namaquensis	South Africa	Western Cape	1979	-33.6	22.55	4	31.61	12.91	5.75	4.56	4.69	15.42	-0.38426	137	573	895
DNMNH	29735	Muridae	Micalemys	namaquensis	South Africa	Western Cape	1979	-33.6	22.55	5	33.23	13.64	5.56	5.06	4.72	16.1	1.1	137	573	895
DNMNH	31262	Muridae	Micalemys	namaquensis	South Africa	Gauteng	1979	-25.51666667	28.5	5	31.25	12.92	5.82	4.76	4.7	14.57	-1.5741	179	669	1335
DNMNH	31659	Muridae	Micalemys	namaquensis	South Africa	KwaZulu-Natal	1980	-27.51666667	31.35	4	31.86	13.2	5.63	4.96	4.64	14.78	-3.0141	186	801	852
DNMNH	31660	Muridae	Micalemys	namaquensis	South Africa	KwaZulu-Natal	1980	-27.51666667	31.35	4	32.72	12.76	5.29	5.12	4.9	13.87	0.79861	186	801	852
DNMNH	31713	Muridae	Micalemys	namaquensis	South Africa	KwaZulu-Natal	1980	-27.51666667	31.35	4	32.64	13.2	5.42	4.55	5.01	15.72	-0.30365	186	801	852
DNMNH	31731	Muridae	Micalemys	namaquensis	South Africa	KwaZulu-Natal	1980	-27.51666667	31.35	5	32.4	13.28	5.46	5	4.87	15.33	-2.8853	186	801	852
DNMNH	33805	Muridae	Micalemys	namaquensis	South Africa	Northern Cape	1981	-29.56666667	18.35	5	31.32	12.57	5.8	4.57	4.41	14.3	-1.4114	177	171	1036
DNMNH	33806	Muridae	Micalemys	namaquensis	South Africa	Northern Cape	1981	-29.56666667	18.35	6	31.34	12.79	5.84	4.8	4.4	15.52	1.9112	177	171	1036
DNMNH	36648	Muridae	Micalemys	namaquensis	South Africa	Limpopo	1983	-22.66666667	31.16666667	5	29.86	12.19	5.08	4.67	4.79	13.28	2.6623	231	509	407
DNMNH	36649	Muridae	Micalemys	namaquensis	South Africa	Limpopo	1983	-22.68333333	31.03333333	4	31.13	12.85	5.15	4.88	4.86	14.73	-0.47122	224	592	457
DNMNH	37530	Muridae	Micalemys	namaquensis	Namibia	Namibia	1984	-22.43333333	18.1	4	31.06	12.73	5.75	4.8	4.34	14.4	2.6248	188	350	1550
DNMNH	37531	Muridae	Micalemys	namaquensis	Namibia	Namibia	1984	-22.43333333	18.1	4	30.05	12.56	5.84	4.58	4.06	14.26	1.3922	188	350	1550
DNMNH	39143	Muridae	Micalemys	namaquensis	South Africa	KwaZulu-Natal	1987	-27.83333333	31.4	4	32.92	13.44	5.62	5.36	5.2	15.94	-0.90526	161	921	1225
DNMNH	40761	Muridae	Micalemys	namaquensis	South Africa	Mpumalanga	1988	-24.8765	30.8888	4	31.87	12.33	5.44	4.88	4.67	14.55	0.7085	161	1025	1465
DNMNH	40927	Muridae	Micalemys	namaquensis	South Africa	Mpumalanga	1989	-25.4	29.35	6	32.6	13.06	5.52	4.76	5.13	15.07	2.355	201	652	1039
DNMNH	41866	Muridae	Micalemys	namaquensis	South Africa	North West	1990	-26.55	27.11667	6	33.37	13.13	5.54	5.13	4.74	15.45	3.5446	166	622	1395
DNMNH	41911	Muridae	Micalemys	namaquensis	Zimbabwe	Zimbabwe	1989	-17.51667	30.96667	5	32.41	13.08	5.64	5.06	4.7	15.17	2.403	183	899	1235
DNMNH	42389	Muridae	Micalemys	namaquensis	South Africa	KwaZulu-Natal	1991	-27.3436763	31.8904136	4	32.16	13.17	5.68	5.23	4.56	14.49	-2.3756	224	550	140
DNMNH	42433	Muridae	Micalemys	namaquensis	South Africa	Mpumalanga	1991	-25.95	30.03333333	4	31.86	12.98	5.57	5.13	5.03	15.18	-0.50364	151	761	1634
DNMNH	43044	Muridae	Micalemys	namaquensis	South Africa	Gauteng	1992	-25.78333333	28.33333333	5	31.09	12.8	5.2	5.1	4.61	15.31	2.1875	167	713	1484
DNMNH	43627	Muridae	Micalemys	namaquensis	South Africa	Northern Cape	1992	-28.13027778	16.97777778	4	30.36	12.77	5.54	4.31	4.7	14.24	0.59887	180	54	329
DNMNH	43630	Muridae	Micalemys	namaquensis	South Africa	Northern Cape	1992	-28.12666667	16.98694444	5	30.76	12.05	5.45	4.35	4.48	14.13	1.6367	179	57	397
DNMNH	43638	Muridae	Micalemys	namaquensis	South Africa	Northern Cape	1992	-28.12666667	16.98694444	5	30.52	12.72	5.46	4.56	4.63	14.73	1.7071	179	57	397
DNMNH	44035	Muridae	Micalemys	namaquensis	South Africa	Mpumalanga	1993	-25.15944444	30.53777778	4	32.14	12.88	5.61	4.94	4.68	16.72	-0.31082	154	905	1636
DNMNH	44853	Muridae	Micalemys	namaquensis	Swaziland	Swaziland	1994	-26.13333333	31.13333333	4	30.7	12.66	5.22	4.8	4.57	14.2	0.90581	153	1237	1498
DNMNH	45252	Muridae	Micalemys	namaquensis	Swaziland	Swaziland	1995	-27.1	31.18333333	6	32.73	13.62	5.55	5.35	5	15.36	1.4126	169	900	1110
DNMNH	45253	Muridae	Micalemys	namaquensis	Swaziland	Swaziland	1995	-27.1	31.18333333	6	32.93	13.67	5.91	5.31	4.89	15.8	2.2331	169	900	1110
DNMNH	45256	Muridae	Micalemys	namaquensis	Swaziland	Swaziland	1995	-27.1	31.18333333	4	30.56	13.21	5.4	5.31	4.79	15.06	2.6651	169	900	1110
DNMNH	45608	Muridae	Micalemys	namaquensis	Swaziland	Swaziland	1996	-27.06666667	31.41666667	4	31.05	12.82	5.83	5.02	4.47	14.75	0.14939	188	829	673
DNMNH	45610	Muridae	Micalemys	namaquensis	Swaziland	Swaziland	1996	-27.26666667	31.76666667	4	30.06	13.19	5.67	4.82	4.56	14.43	0.431	208	702	417
DNMNH	45694	Muridae	Micalemys	namaquensis	Swaziland	Swaziland	1996	-27.26666667	31.76666667	4	30.96	12.37	5.56	4.98	4.57	15.1	2.4708	208	702	417
DNMNH	46497	Muridae	Micalemys	namaquensis	South Africa	KwaZulu-Natal	2002	-27.84256667	31.33685	5	33.87	13.35	5.51	5.03	4.67	16.13	1.9728	168	892	1232
DNMNH	46498	Muridae	Micalemys	namaquensis	South Africa	KwaZulu-Natal	2002	-27.84256667	31.33685	5	33.82	13.62	5.59	5.08	4.97	16.07	3.8403	168	892	1232
DNMNH	46501	Muridae	Micalemys	namaquensis	South Africa	KwaZulu-Natal	2002	-27.84256667	31.33685	5	32.03	12.12	5.5	4.9	4.77	15.2	3.7698	168	892	1232
DNMNH	46862	Muridae	Micalemys	namaquensis	South Africa	Gauteng	2003	-25.88330556	28.70888889	5	33.27	13.37	5.75	5.4	4.82	16.21	2.7364	164	683	1485
DNMNH	75	Muridae	Otomys	unisulcatus	South Africa	Northern Cape	1903	-29.83333	17.71667	4	37.82	14.74	9.52	5.73	4.82	17.59	-3.194	167	169	700
DNMNH	2233	Muridae	Otomys	unisulcatus	South Africa	Western Cape	1917	-31.78333333	18.61666667	3	33.37	14.61	8.72	5.19	4.33	16.78	-3.7823	193	171	28
DNMNH	2234	Muridae	Otomys	unisulcatus	South Africa	Western Cape	1917	-31.78333333	18.61666667	5	38.7	14.7	9.21	6.23	4.38	20.47	-1.439	193	171	28
DNMNH	2235	Muridae	Otomys	unisulcatus	South Africa	Western Cape	1917	-31.78333333	18.61666667	4	36.35	15.15	9.33	6.13	4.49	18.28	-3.9864	193	171	28
DNMNH	2236	Muridae	Otomys	unisulcatus	South Africa	Western Cape	1917	-31.78333333	18.61666667	4	35.06	15.22	9.16	5.74	4.99	17.87	-2.4762	193	171	28
DNMNH	2239	Muridae	Otomys	unisulcatus	South Africa	Western Cape	1917	-31.78333333	18.61666667	4	35.23	15.18	9.24	5.73	4.8	17.93	-5.0573	193	171	28
DNMNH	4753	Muridae	Otomys	unisulcatus	South Africa	Western Cape	1926	-31.86667	18.61667	5	36.59	14.92	9.55	5.97	4.59	18.37	0.55568	189	189	167
DNMNH	4754	Muridae	Otomys	unisulcatus	South Africa	Western Cape	1926	-31.86667	18.61667	5	36.66	14.68	9.14	5.88	5.18	20.08	0.68653	189	189	167
DNMNH	4755	Muridae	Otomys	unisulcatus	South Africa	Western Cape	1926	-31.86667	18.61667	4	34.5	14.72	9.03	5.32	4.7	17.14	0.10936	189	189	167
DNMNH	4756	Muridae	Otomys	unisulcatus	South Africa	Western Cape	1926	-31.86667	18.61667	5	35.27	14.64	8.78	5.75	4.59	17.89	0.0085187	189	189	167
DNMNH	4990	Muridae	Otomys	unisulcatus	South Africa	Eastern Cape	1927	-31.13857	24.12897	5	39.32	14.94	9.5	6.63	5.2	21.03	-1.711	145	331	1437
DNMNH	5084	Muridae	Otomys	unisulcatus	South Africa	Northern Cape	1926	-31.475	19.772778	5	37.77	14.97	9.47	5.61	4.67	18.29	-2.0778	164	214	976
DNMNH	6312	Muridae	Otomys	unisulcatus	South Africa	Western Cape	1931	-31.66667	18.48333	5	38.7	15.36	9.77	6.38	4.96	20.92	-3.5964	184	169	33
DNMNH	6716	Muridae	Otomys	unisulcatus	South Africa	Eastern Cape	1931	-33.13333333	26.83333333	5	37.43	14.6	9.85	5.97	4.77	20.21	-0.13862	197	431	132
DNMNH	6717	Muridae	Otomys	unisulcatus	South Africa	Eastern Cape	1931	-33.13333333	26.83333333	4	34.82	14.12	8.84	5.36	4.59	17.7	-0.22121	197	431	132
DNMNH	6719	Muridae	Otomys	unisulcatus	South Africa	Eastern Cape	1931	-33.13333333	26.83333333	4	32.62	13.65	8.65	5.5	4.54	16.42	-0.55169	197	431	132
DNMNH	6720	Muridae	Otomys	unisulcatus	South Africa	Eastern Cape	1931	-33.13333333	26.83333333	5	36.51	15.44	9.01	5.88	5.14	18.45	-1.1383	197	431	132
DNMNH	6723	Muridae	Otomys	unisulcatus	South Africa	Eastern Cape	1931	-33.13333333	26.83333333	5	37.04	14.39	8.89	5.97	4.05	18.95	-2.3552	197	431	132
DNMNH	6728	Muridae	Otomys	unisulcatus	South Africa	Eastern Cape	1931	-33.13333333	26.83333333	4	36.58	14.48	9.25	5.58	4.72	18.62	0.20874	197	431	132
DNMNH	6729	Muridae	Otomys	unisulcatus	South Africa	Eastern Cape	1931	-33.333333	24.883333	4	35.13	14.75	9.3	5.67	4.76	18.35	-0.086128	169	376	569
DNMNH	6733	Muridae	Otomys	unisulcatus	South Africa	Eastern Cape	1931	-33.13333333	26.83333333	5	38.62	14.48	9.54	6.4	4.76	20.57	-0.24863	197	431	132
DNMNH	6734	Muridae	Otomys	unisulcatus	South Africa	Eastern Cape	1931	-33.13333333	26.83333333	5	37.21	15.18	9.41	5.91	5.1	19.71	-1.2016	197	431	132
DNMNH	7813	Muridae	Otomys	unisulcatus	South Africa	Northern Cape	1936	-30.38333	24.1	5	38	15.53	9.53	5.94	4.46	20.22	-1.8886	156	315	1309
DNMNH	7920	Muridae	Otomys	unisulcatus	South Africa	Northern Cape	1937	-30.96667	22.35	5	38.5	15.3	9.81	6.12	4.98	19.45	-0.34821	150	254	1451
DNMNH	7921	Muridae	Otomys	unisulcatus	South Africa	Northern Cape	1937	-29.25	16.86667	5	39.02	14.91	10.3	6.13	4.92	19.55	-1.6759	147	74	0
DNMNH	7922	Muridae	Otomys	unisulcatus	South Africa	Northern Cape	1937	-29.7	17.95	4	34.64	14.43	9.22	5.94	4.67	17.9	-2.4697	178	167	851
DNMNH	7923	Muridae	Otomys	unisulcatus	South Africa	Western Cape	1937	-29.71667	17.48333	3	32.06	14.66	8.83	5.09	4.42	16.04	-0.6328	162	147	594
DNMNH	7924	Muridae	Otomys	unisulcatus	South Africa	Western Cape	1937	-29.71667	17.48333	3	33.36	14.77	9.21	5.79	4.68	16.48	-2.145	162	147	594
DNMNH	7925	Muridae	Otomys	unisulcatus	South Africa	Western Cape	1937	-29.71667	17.48333	5	36.83	15.4	9.18	5.84	4.92	19.43	-0.11112	162	147	594
DNMNH	7926	Muridae	Otomys	unisulcatus	South Africa	Northern Cape	1937	-30.5	20.41667	4	35.59	14.9	9.15	5.19	4.74	17.62	-0.24936	174	153	941
DNMNH	7927	Muridae	Otomys	unisulcatus	South Africa	Northern Cape	1937	-30.5	20.41667	5	37.44	14.84	9.27	6.01	5.18	19.99	-2.4932	174	153	941
DNMNH	8748	Muridae	Otomys	unisulcatus	South Africa	Northern Cape	1937	-30.58333	17.93333	5	35.37	14.17	9.06	5.78	4.77	17.37	-1.9618	166	203	423
DNMNH	8809	Muridae	Otomys	unisulcatus	South Africa	Western Cape	1936	-32.23333	20.98333	4	34.05	14.18	8.81	5.38	4.55	17.55	-1.7852	139	196	1292
DNMNH	9057	Muridae	Otomys	unisulcatus	South Africa	Western Cape	1940	-33.21667	20.58333	4	35.71	15.15	8.97	5.9	4.72	18.5	-0.097215	152	185	923
DNMNH	9058	Muridae	Otomys	unisulcatus	South Africa	Western Cape	1940	-33.21667	20.58333	4	34.91	15.4	9.16	5.57	4.88	18.1	-0.76665	152	185	923
DNMNH	9061	Muridae	Otomys	unisulcatus	South Africa	Western Cape	1940	-33.43333	23.56667	5	34.55	14.22	9.27	5.56	4.72	17.82	-1.011	142	526	1101
DNMNH	9065	Muridae	Otomys	unisulcatus	South Africa	Western Cape	1940	-33.43333	23.56667	5	37.41	15.2	9.35	5.83	4.41	18.31	-1.0021	142	526	1101
DNMNH	22729	Muridae	Otomys	unisulcatus	South Africa	Northern Cape	1960	-28.583333	16.483333	4	35.63	14.54	9.26	5.58	4.62	19.2	-0.73192	161	50	8
DNMNH	22730	Muridae	Otomys	unisulcatus	South Africa	Free state	1954	-29.65	24.6	4	34.73	14.57	8.79	5.7	4.73	17.67	-2.5259	178	369	1170
DNMNH	22732	Muridae	Otomys	unisulcatus	South Africa	Western Cape	1930	-31.66667	18.48333	5	42.88	16.78	10.08	6.42	4.98	22.55	-1.8522	184	169	33
DNMNH	22735	Muridae	Otomys	unisulcatus	South Africa	Free state	1954	-29.65	24.6	4	33.42	14.33	9	5.64	4.52	17.58	-2.288	178	369	1170
DNMNH	22741	Muridae	Otomys	unisulcatus	South Africa	Western Cape	1953	-32.83333	17.86667	4	35.09	15.2	9.27	5.53	4.61	18.3	-0.78258	157	286	79
DNMNH	22742	Muridae	Otomys	unisulcatus	South Africa	Free state	1954	-29.65	24.6	5	38.76	15.17	9.72	6.15	4.82	19.43	-1.3873	178	369	1170
DNMNH	22743	Muridae	Otomys	unisulcatus	South Africa	Eastern Cape	1963	-32.23333	25.26667	5	36.04	14.47	9.2	5.82	4.47	18.25	-0.91445	137	464	1394
DNMNH	22744	Muridae	Otomys	unisulcatus	South Africa	Western Cape	1954	-33.8	19.883333	4	33.86	14.72	9.14	5.24	4.82	17.38	-0.91139	175	336	175
DNMNH	22747	Muridae	Otomys	unisulcatus	South Africa	Eastern Cape	1961	-33.76667	25.41667	4	33.31	14.17	8.69	5.38	4.74	17.57	-2.2486	179	437	113
DNMNH	22748	Muridae	Otomys	unisulcatus	South Africa	Eastern Cape	1959	-33.68333	25.8	5	36.63	14.58	8.8	5.53	4.87	19	-2.4744	183	445	21
DNMNH	22749	Muridae	Otomys	unisulcatus	South Africa	Eastern Cape	1957	-31.96667	26.25	5	36.59	14.82	9.63	6.11	4.94	19.15	-0.16574	122	590	1595
DNMNH	22750	Muridae	Otomys	unisulcatus	South Africa	Western Cape	1954	-33.8	19.9	4	35.74	14.62	9.16	5.57	4.76	17.78	-1.1758	175	337	189
DNMNH	22754	Muridae	Otomys	unisulcatus	South Africa	Northern Cape	1947	-30.75	27.61667	4	34.13	14.94	8.48	5.37	4.64	17.33	-0.56783	127	679	1864
DNMNH	22757	Muridae	Otomys	unisulcatus	South Africa	Eastern Cape	1963	-32.23333	25.26667	5	37.41	14.83	9.46	6.12	5.08	18.86	1.6306	137	464	1394
DNMNH	22760	Muridae	Otomys	unisulcatus	South Africa	Western Cape	1953	-32.83333	17.86667	5	36.43	14.8	9.26	5.89	5.06	19.32	0.74433	157	286	79
DNMNH	22761	Muridae	Otomys	unisulcatus	South Africa	Eastern Cape	1957	-31.96667	26.25	4	35.92	14.35	9.06	5.69	5.2	18.09	1.3337	122	590	1595
DNMNH	22763	Muridae	Otomys	unisulcatus	South Africa	Eastern Cape	1957	-31.96667	26.25	4	34.93	14.8	9.37	5.66	4.85	17.92	-1.0228	122	590	1595
DNMNH	22768	Muridae	Otomys	unisulcatus	South Africa	South Africa	1960	-32.75	25.81667	4	35.37	13.8	8.7	5.42	4.39	17.58	3.8129	173	487	688
DNMNH	22770	Muridae	Otomys	unisulcatus	South Africa	Eastern Cape	1957	-31.96667	26.25	5	36.42	15.3	8.9	5.86	4.78	19.7	0.57678	122	590	1595
DNMNH	22771	Muridae	Otomys	unisulcatus	South Africa	Eastern Cape	1963	-32.75	25.81667	5	38.46	14.78	9.29	5.97	4.76	20.74	3.5936	173	487	688
DNMNH	22772	Muridae	Otomys	unisulcatus	South Africa	Eastern Cape	1963	-32.23333	25.26667	4	34.79	14.35	8.69	5.76	4.41	17.07	1.8686	137	464	1394
DNMNH	22778	Muridae	Otomys	unisulcatus	South Africa	Eastern Cape	1949	-33.25	27.0167	4	34.6	14.66	8.8	5.62	4.55	16.9	1.0607	187	514	78
DNMNH	22779	Muridae	Otomys	unisulcatus	South Africa	Eastern Cape	1949	-32.76667	26.58333	5	36.91	15.42	9.4	6.11	5.19	19.78	-0.59491	182	495	462
DNMNH	22780	Muridae	Otomys	unisulcatus	South Africa	South Africa	1961	-32.75	25.81667	4	35.52	14.73	8.89	5.75	4.74	19.31	2.4635	173	487	688
DNMNH	22781	Muridae	Otomys	unisulcatus	South Africa	Eastern Cape	1949	-33.25	27.0167	5	36.3	14.53	8.96	5.86	4.86	18.66	1.9031	187	514	78
DNMNH	22782	Muridae	Otomys	unisulcatus	South Africa	Eastern Cape	1960	-33.64833333	26.51666667	5	37.29	15.19	9.3	5.67	5.05	19.3	1.9429	181	586	125
DNMNH	22783	Muridae	Otomys	unisulcatus	South Africa	Eastern Cape	1957	-31.96667	26.25	4	33.79	14.65	8.87	6.06	4.84	17.55	2.7412	122	590	1595
DNMNH	22785	Muridae	Otomys	unisulcatus	South Africa	Eastern Cape	1963	-32.23333	25.26667	5	36.95	15.35	9.36	6.08	5.08	19.26	3.0281	137	464	1394
DNMNH	22786	Muridae	Otomys	unisulcatus	South Africa	Eastern Cape	1963	-32.23333	25.26667	4	35.3	14.83	8.82	5.47	4.8	17.87	1.3456	137	464	1394
DNMNH	22788	Muridae	Otomys	unisulcatus	South Africa	Eastern Cape	1963	-32.23333	25.26667	5	36.68	14.94	9	5.57	4.6	18.98	1.914	137	464	1394
DNMNH	22789	Muridae	Otomys	unisulcatus	South Africa	Eastern Cape	1963	-32.23333	25.26667	4	35.21	14.35	9.25	5.6	4.76	17.34	-0.99488	137	464	1394
DNMNH	22790	Muridae	Otomys	unisulcatus	South Africa	Eastern Cape	1952	-31.5	22.4	5	37.25	15.18	9.12	5.58	4.7	18.51	-1.1742	145	241	1426
DNMNH	22794	Muridae	Otomys	unisulcatus	South Africa	Western Cape	1952	-31.4	23.15	4	35.8	14.21	8.91	5.69	4.86	18.14	0.53136	150	260	1261
DNMNH	22796	Muridae	Otomys	unisulcatus	South Africa	Eastern Cape	1959	-33.43333	25.46667	5	37.57	15	8.82	5.65	4.48	19.98	6.3189	189	341	109
DNMNH	22799	Muridae	Otomys	unisulcatus	South Africa	Northern Cape	1947	-30.75	27.61667	5	37.81	14.45	9.45	6.44	4.91	19.05	2.4964	127	679	1864
DNMNH	27300	Muridae	Otomys	unisulcatus	South Africa	Northern Cape	1977	-31.16666667	21.58333333	5	37.34	15.07	8.93	6.14	4.51	19.93	-0.42742	157	225	1302
DNMNH	27323	Muridae	Otomys	unisulcatus	South Africa	Northern Cape	1977	-31.16666667	21.58333333	5	37.46	15.6	8.88	5.95	4.78	20.03	-0.2687	157	225	1302
DNMNH	27327	Muridae	Otomys	unisulcatus	South Africa	Northern Cape	1977	-31.16666667	21.58333333	4	34.08	14.72	8.42	5.32	4.76	16.78	1.6074	157	225	1302
DNMNH	27345	Muridae	Otomys	unisulcatus	South Africa	Northern Cape	1977	-31.16666667	21.58333333	4	35.04	14.89	8.38	5.44	4.48	18.02	1.7284	157	225	1302
DNMNH	27352	Muridae	Otomys	unisulcatus	South Africa	Northern Cape	1977	-31.16666667	21.58333333	5	36.12	14.54	8.76	6.02	4.72	19.17	1.0994	157	225	1302
DNMNH	27358	Muridae	Otomys	unisulcatus	South Africa	Northern Cape	1977	-31.16666667	21.58333333	4	33.98	14.22	8.64	5.58	4.77	16.76	0.86341	157	225	1302
DNMNH	27359	Muridae	Otomys	unisulcatus	South Africa	Northern Cape	1977	-31.16666667	21.58333333	4	35.8	14.35	8.69	5.8	4.59	18.76	1.895	157	225	1302
DNMNH	27360	Muridae	Otomys	unisulcatus	South Africa	Northern Cape	1977	-31.16666667	21.58333333	5	38.4	15	8.5	5.91	5.11	20.49	2.3545	157	225	1302
DNMNH	27376	Muridae	Otomys	unisulcatus	South Africa	Northern Cape	1977	-31.16666667	21.58333333	5	34.67	15.09	8.6	5.66	4.94	17.53	0.098336	157	225	1302
DNMNH	27391	Muridae	Otomys	unisulcatus	South Africa	Northern Cape	1977	-31.16666667	21.58333333	5	39.08	15.41	9.12	5.95	4.58	20.8	1.3022	157	225	1302
DNMNH	27814	Muridae	Otomys	unisulcatus	South Africa	Northern Cape	1977	-29.88333333	17.75	4	35.59	14.77	8.57	5.39	4.89	17.5	1.9487	168	169	724
DNMNH	27844	Muridae	Otomys	unisulcatus	South Africa	Northern Cape	1977	-29.88333333	17.75	4	34.66	14.88	8.46	5.68	5.37	17.12	-0.065832	168	169	724
DNMNH	27866	Muridae	Otomys	unisulcatus	South Africa	Northern Cape	1977	-29.88333333	17.75	4	35.09	14.94	8.88	5.45	4.72	18.25	0.31993	168	169	724
DNMNH	27868	Muridae	Otomys	unisulcatus	South Africa	Northern Cape	1977	-29.88333333	17.75	4	33.19	15.23	8.51	5.27	4.8	17.1	0.34334	168	169	724
DNMNH	27951	Muridae	Otomys	unisulcatus	South Africa	Northern Cape	1977	-29.88333333	17.75	3	32.92	13.48	8.75	5.34	4.61	15.7	1.8528	168	169	724
DNMNH	28111	Muridae	Otomys	unisulcatus	South Africa	Western Cape	1977	-30.95	18.2	3	33.86	13.94	8.99	5.52	4.61	16.66	1.1209	179	176	326
DNMNH	29571	Muridae	Otomys	unisulcatus	South Africa	Eastern Cape	1979	-32.33333333	22.55	3	32.56	13.82	8.09	4.93	4.43	16.49	1.5416	179	223	874
DNMNH	29588	Muridae	Otomys	unisulcatus	South Africa	Eastern Cape	1979	-32.33333333	22.55	5	36.69	15.44	9.22	5.67	5.17	18.81	0.096425	179	223	874
DNMNH	29609	Muridae	Otomys	unisulcatus	South Africa	Eastern Cape	1979	-32.33333333	22.55	5	35.63	14.75	8.87	5.58	4.35	17.79	1.4542	179	223	874
DNMNH	29610	Muridae	Otomys	unisulcatus	South Africa	Eastern Cape	1979	-32.33333333	22.55	5	38.39	15.34	9.52	5.82	4.9	20.26	-0.93952	179	223	874
DNMNH	35385	Muridae	Otomys	unisulcatus	South Africa	Northern Cape	1982	-28.43333333	21.23333333	4	33.73	14.12	8.7	5.21	4.72	18.04	2.0894	192	182	812
DNMNH	39310	Muridae	Otomys	unisulcatus	South Africa	Northern Cape	1987	-29.21666667	17.06666667	5	36.04	15.83	9.42	5.94	5.35	19.02	1.1848	155	79	183
DNMNH	39353	Muridae	Otomys	unisulcatus	South Africa	Northern Cape	1987	-32.28333333	19.86666667	5	37.03	15.02	8.57	5.74	4.92	18.55	-1.3223	186	137	445
DNMNH	39371	Muridae	Otomys	unisulcatus	South Africa	Northern Cape	1987	-32.28333333	19.86666667	5	37.8	17.39	8.84	6.63	5.23	21.16	2.2616	186	137	445
DNMNH	39374	Muridae	Otomys	unisulcatus	South Africa	Northern Cape	1987	-32.28333333	19.86666667	5	37.3	15.08	8.88	5.77	4.96	20.31	2.0802	186	137	445
DNMNH	41468	Muridae	Otomys	unisulcatus	South Africa	Western Cape	1989	-33.11666667	18	4	35.55	15	9.03	5.74	4.65	18.52	0.087237	190	310	86
DNMNH	41477	Muridae	Otomys	unisulcatus	South Africa	Western Cape	1989	-33.11666667	18	5	38.56	14.95	10.03	6.24	4.9	19.45	4.3846	190	310	86
DNMNH	41478	Muridae	Otomys	unisulcatus	South Africa	Western Cape	1989	-33.11666667	18	4	35.63	13.76	9.18	5.9	4.86	16.52	1.2077	190	310	86
DNMNH	41501	Muridae	Otomys	unisulcatus	South Africa	Western Cape	1989	-33.11666667	18	4	35.47	14.26	9.2	5.72	4.86	17.85	2.7898	190	310	86
DNMNH	43864	Muridae	Otomys	unisulcatus	South Africa	Northern Cape	1992	-28.33333	17.01667	5	36.07	14.88	9.23	5.99	4.66	17.74	0.14917	169	70	605
DNMNH	66	Muridae	Parotomys	brantsii	South Africa	Northern Cape	1902	-30.96667	23.7667	4	34.24	16.79	8.28	6.25	4.95	18.7	-2.6133	149	309	1383
DNMNH	3453	Muridae	Parotomys	brantsii	South Africa	Eastern Cape	1923	-31.3	25.81667	5	36.31	16.33	9.02	6.21	5.13	19.75	-3.2566	144	438	1461
DNMNH	4799	Muridae	Parotomys	brantsii	South Africa	Western Cape	1927	-31.78333	18.61667	5	36.28	15.98	8.22	5.83	4.67	18.37	-2.3839	193	171	28
DNMNH	4800	Muridae	Parotomys	brantsii	South Africa	Western Cape	1927	-31.86667	18.61667	5	37.64	16.82	8.76	6.27	5.03	19.77	-1.0316	189	189	167
DNMNH	5085	Muridae	Parotomys	brantsii	South Africa	Northern Cape	1926	-31.5	19.71667	4	33.89	16.65	8.19	6.59	5.79	19.39	0.1433	163	223	972
DNMNH	5086	Muridae	Parotomys	brantsii	South Africa	Northern Cape	1926	-31.5	19.71667	4	33.83	16.67	8.23	6.42	5.83	19.37	0.016798	163	223	972
DNMNH	5087	Muridae	Parotomys	brantsii	South Africa	Eastern Cape	1926	-31.73333	25.3	5	38.05	17.22	8.72	6.2	6.12	20.83	-1.1485	158	354	1113
DNMNH	5088	Muridae	Parotomys	brantsii	South Africa	Eastern Cape	1926	-31.73333	25.3	4	36.4	16.33	7.77	6	5.08	19.33	0.27636	158	354	1113
DNMNH	5371	Muridae	Parotomys	brantsii	South Africa	Western Cape	1928	-33.28333	19.15	5	36.99	16.35	8.35	6.37	5.02	19.32	-0.95428	172	623	173
DNMNH	6311	Muridae	Parotomys	brantsii	South Africa	Western Cape	1931	-31.66667	18.48333	5	39.51	16.1	8.92	6.15	5.19	19.66	-1.125	184	169	33
DNMNH	7899	Muridae	Parotomys	brantsii	South Africa	Northern Cape	1937	-29.25	17.86667	4	38.78	16.27	8.22	6.37	4.9	19.49	-1.7129	174	136	879
DNMNH	7901	Muridae	Parotomys	brantsii	South Africa	Northern Cape	1937	-29.25	17.86667	4	36.39	16.15	8.33	6.18	4.84	18.79	-2.4456	174	136	879
DNMNH	7902	Muridae	Parotomys	brantsii	South Africa	Northern Cape	1937	-29.25	17.86667	3	34.7	15.94	7.7	5.96	4.96	18.48	-3.4622	174	136	879
DNMNH	7905	Muridae	Parotomys	brantsii	South Africa	Northern Cape	1937	-29.25	17.86667	5	34.88	16.05	8.45	6.74	4.72	20.06	-3.4418	174	136	879
DNMNH	7906	Muridae	Parotomys	brantsii	South Africa	Northern Cape	1937	-29.25	17.86667	5	40.21	16.57	9.05	6.52	5.15	20	0.56332	174	136	879
DNMNH	7907	Muridae	Parotomys	brantsii	South Africa	Northern Cape	1937	-29.25	17.86667	5	38.37	15.34	9.24	6.28	5.28	19.7	0.018001	174	136	879
DNMNH	7908	Muridae	Parotomys	brantsii	South Africa	Western Cape	1937	-29.71667	17.48333	5	38.5	17.11	9.36	6.28	5.04	21.3	0.53861	162	147	594
DNMNH	7909	Muridae	Parotomys	brantsii	South Africa	Western Cape	1937	-29.71667	17.48333	5	38.69	16.41	9.12	6.31	5.32	19.34	-0.17481	162	147	594
DNMNH	7910	Muridae	Parotomys	brantsii	South Africa	Western Cape	1937	-29.71667	17.48333	4	36.29	15.84	8.44	6.11	4.72	18.95	1.2811	162	147	594
DNMNH	7912	Muridae	Parotomys	brantsii	South Africa	Western Cape	1937	-29.71667	17.48333	4	34.75	16.32	7.89	5.92	5.23	18.85	-1.686	162	147	594
DNMNH	7915	Muridae	Parotomys	brantsii	South Africa	Western Cape	1937	-31.76667	20.28333	5	37.97	16.03	9.03	6.23	5.22	19.18	-1.0904	156	182	1078
DNMNH	7918	Muridae	Parotomys	brantsii	South Africa	Northern Cape	1937	-30.43333	20.98333	5	37.18	16.53	8.67	5.93	4.64	19.75	-0.45998	180	165	962
DNMNH	7919	Muridae	Parotomys	brantsii	South Africa	Northern Cape	1937	-29.31667	22.81667	4	34.66	15.95	7.94	5.87	4.86	18.58	-2.0496	178	286	1183
DNMNH	8810	Muridae	Parotomys	brantsii	South Africa	Western Cape	1929	-31.66667	18.48333	4	33.06	15.36	8.06	5.91	4.72	18.16	0.44276	184	169	33
DNMNH	9066	Muridae	Parotomys	brantsii	South Africa	Western Cape	1940	-33.21667	20.58333	3	32.5	15.43	7.7	5.88	4.96	19	-2.8875	152	185	923
DNMNH	9067	Muridae	Parotomys	brantsii	South Africa	Western Cape	1940	-33.21667	20.58333	4	33.23	15.81	8.18	5.76	4.54	17.98	-1.8672	152	185	923
DNMNH	16327	Muridae	Parotomys	brantsii	South Africa	Northern Cape	1966	-26.45	20.56667	5	38.49	17.17	8.89	6.66	5.86	20.36	-3.2657	200	217	903
DNMNH	16328	Muridae	Parotomys	brantsii	South Africa	Northern Cape	1966	-26.45	20.56667	4	37.31	16.21	8.7	6.45	5.08	19.33	0.7917	200	217	903
DNMNH	16329	Muridae	Parotomys	brantsii	South Africa	Northern Cape	1966	-26.45	20.56667	4	36.6	16.1	8.62	6.43	4.87	19.28	-2.0542	200	217	903
DNMNH	16332	Muridae	Parotomys	brantsii	South Africa	Northern Cape	1966	-26.45	20.56667	4	35.47	17.8	8.35	6.36	5.15	19.15	1.1352	200	217	903
DNMNH	16333	Muridae	Parotomys	brantsii	South Africa	Northern Cape	1966	-26.45	20.56667	4	35.06	16.76	8.45	6.32	5.23	18.97	2.7908	200	217	903
DNMNH	16839	Muridae	Parotomys	brantsii	South Africa	Northern Cape	1970	-25.81667	20.01667	3	33.44	16.01	8.13	6.07	4.92	18.33	0.048998	196	221	974
DNMNH	16840	Muridae	Parotomys	brantsii	South Africa	Northern Cape	1970	-25.81667	20.01667	5	37.29	16.16	8.58	6.69	5.17	20.13	1.1915	196	221	974
DNMNH	16841	Muridae	Parotomys	brantsii	South Africa	Northern Cape	1970	-25.81667	20.01667	5	36.88	15.83	8.67	6.71	4.86	20.16	0.094724	196	221	974
DNMNH	16842	Muridae	Parotomys	brantsii	South Africa	Northern Cape	1970	-25.81667	20.01667	5	37.78	16.89	9.15	6.92	5.68	19.18	2.3755	196	221	974
DNMNH	16843	Muridae	Parotomys	brantsii	South Africa	Northern Cape	1970	-25.41667	20.6	5	36.76	16.82	8.7	6.54	5.07	19.33	1.0122	204	239	966
DNMNH	16845	Muridae	Parotomys	brantsii	South Africa	Northern Cape	1970	-25.41667	20.6	5	38.68	16.15	8.68	6.87	5.34	19.11	3.1034	204	239	966
DNMNH	16846	Muridae	Parotomys	brantsii	South Africa	Northern Cape	1970	-25.81667	20.01667	4	36.83	16.62	8.61	6.72	5.29	19.67	1.4839	196	221	974
DNMNH	17550	Muridae	Parotomys	brantsii	South Africa	Northern Cape	1971	-25.41667	20.6	4	35.11	15.2	8.53	6.3	5.3	18.05	0.71536	204	239	966
DNMNH	22471	Muridae	Parotomys	brantsii	South Africa	Western Cape	1941	-33.58333333	22.2	5	39.65	16.58	8.68	6.19	5.24	19.9	0.029115	175	262	331
DNMNH	22474	Muridae	Parotomys	brantsii	South Africa	Western Cape	1954	-33.266667	20.3	5	39.46	16.33	9.1	6.6	5.18	20.62	3.082	148	209	977
DNMNH	22475	Muridae	Parotomys	brantsii	South Africa	Western Cape	1954	-33.53333	21.683333	4	36.65	15.6	8.7	5.75	5.2	18.75	1.2397	177	209	224
DNMNH	22478	Muridae	Parotomys	brantsii	South Africa	Free State	1962	-29.76667	24.71667	5	38.53	17.64	8.72	6.07	5.21	20.54	0.82548	181	371	1174
DNMNH	22485	Muridae	Parotomys	brantsii	South Africa	Western Cape	1954	-33.53333	21.683333	5	37.14	15.83	8.17	6.22	5	19.59	2.406	177	209	224
DNMNH	22487	Muridae	Parotomys	brantsii	South Africa	Western Cape	1954	-33.21667	22.03333	5	38.94	16.27	8.8	6.02	4.88	19.74	0.90507	159	201	614
DNMNH	22497	Muridae	Parotomys	brantsii	South Africa	Free State	1962	-29.76667	24.71667	4	34.54	16.86	8.31	6.05	5.53	19.01	1.3094	181	371	1174
DNMNH	22499	Muridae	Parotomys	brantsii	South Africa	Western Cape	1954	-33.53333	21.683333	5	38.8	15.57	8.91	6.19	5.07	19.18	1.5063	177	209	224
DNMNH	22604	Muridae	Parotomys	brantsii	South Africa	Northern Cape	1954	-29.5	17.91667	5	38.19	15.53	8.57	6.23	4.76	19.04	2.6124	162	192	1112
DNMNH	22607	Muridae	Parotomys	brantsii	South Africa	Northern Cape	1957	-28.8	23.25	5	39.97	17.45	8.44	6.47	5.63	20.3	2.1847	164	332	1340
DNMNH	22612	Muridae	Parotomys	brantsii	South Africa	Northern Cape	1956	-27.966667	22.73333	5	35.65	16	8.64	6.67	5.03	20.16	-0.4605	175	342	1296
DNMNH	22622	Muridae	Parotomys	brantsii	South Africa	Northern Cape	1958	-26.45	20.56667	4	35.32	15.83	7.82	6.11	5.4	18.23	0.70504	200	217	903
DNMNH	22624	Muridae	Parotomys	brantsii	South Africa	Northern Cape	1957	-26.45	20.56667	4	36.5	16.1	8.35	6.99	5.75	18.55	0.31603	200	217	903
DNMNH	22626	Muridae	Parotomys	brantsii	South Africa	Northern Cape	1958	-32.63334	22.66667	4	33.15	15.37	8.2	6.06	5.09	18.03	-0.5121	169	247	874
DNMNH	22627	Muridae	Parotomys	brantsii	South Africa	Northern Cape	1956	-26.45	20.56667	4	34.25	15.94	7.89	6.67	5.13	18.06	2.687	200	217	903
DNMNH	22628	Muridae	Parotomys	brantsii	South Africa	Northern Cape	1962	-25.81667	20.01667	4	34.42	15.53	7.81	5.63	5.14	18.21	0.70274	196	221	974
DNMNH	22630	Muridae	Parotomys	brantsii	South Africa	Northern Cape	1958	-28.45	21.25	5	37.29	16.98	8.23	6.56	4.8	19.23	0.34218	193	182	797
DNMNH	22631	Muridae	Parotomys	brantsii	South Africa	Western Cape	1953	-31.7	18.2	5	36.97	15.47	8.43	6.03	5.31	19	-0.81309	180	175	3
DNMNH	27543	Muridae	Parotomys	brantsii	South Africa	Northern Cape	1976	-29.25	16.86667	5	37.78	16.44	9.14	6.02	5.27	20.2	1.5054	147	74	0
DNMNH	46131	Muridae	Parotomys	brantsii	South Africa	Northern Cape	1998	-29.66667	17.08333	5	37.14	16.85	8.77	6.52	4.46	19.26	0.51441	160	93	47
